# Supplementary material for: EST analysis reveals putative genes involved in glycyrrhizin biosynthesis
Source: BMC Genomics. 2010 Apr 28;11:268. doi: 10.1186/1471-2164-11-268 (PMC2886062; doi:10.1186/1471-2164-11-268)
Supplement: Additional file 3 — Gene discovery for glycyrrhizin skeleton synthesis. Excel document containing the annotations of putative genes corresponding to the glycyrrhizin skeleton synthesis. [file 1471-2164-11-268-S3.XLS]

## Sheet: Sheet1
Enzyme name	EC	SwissProt_hit	KEGG_hit	Unigene	EST	numbers of EST	numbers of 454EST	numbers of GuEST
acetyl-CoA acetyltransferase	2.3.1.9	sp|P41338|THIL_YEAST	fps:FP0770	FXAT9O001BA6HI	FXAT9O001BA6HI	1	1	0
acetyl-CoA acetyltransferase	2.3.1.9	sp|Q8S4Y1|THIC1_ARATH	ath:AT5G48230	contig03627	FS253377|FS274621	2	0	2
acetyl-CoA acetyltransferase	2.3.1.9	sp|Q8S4Y1|THIC1_ARATH	ath:AT5G48230	contig03628	FXAT9O001AUWR1|FXAT9O001AXXXH|FXAT9O001A97XE|FXAT9O001AQX4U|FXAT9O001A9SW6|FXAT9O001A7AOA|FXAT9O001BAW5B|FXAT9O001ALUWT|FXAT9O001A2NZL|FXAT9O001A38L4|FXAT9O001AL2UA|FXAT9O001BAWGK|FXAT9O001A196A|FXAT9O001AUG3J|FXAT9O001AR24V|FXAT9O001BBQEC|FXAT9O001BDM96|FXAT9O001A3OSE|FXAT9O001A78LW|FXAT9O001ATNLG|FXAT9O001ASOE0|FXAT9O001AWF3M|FXAT9O001BEH7H|FXAT9O001BAVCZ|FXAT9O001AQJ5M|FXAT9O001AQRAI|FXAT9O001…	27	27	0
HMG-CoA synthase	2.3.3.10	sp|P54873|HMCS_ARATH	ath:AT4G11820	contig02610	FS271443|FXAT9O001AV9AB|FS278436|FXAT9O001A7QDD|FXAT9O001AU9TD	5	3	2
HMG-CoA synthase	2.3.3.10	sp|P54873|HMCS_ARATH		contig08014	FS239034|FS239032|FS238971|FXAT9O001AVHX5|FXAT9O001A4CV2|FS238980	6	2	4
HMG-CoA reductase	1.1.1.34	sp|P29057|HMDH1_HEVBR	ath:AT1G76490	FS257436	FS257436	1	0	1
HMG-CoA reductase	1.1.1.34	sp|Q00583|HMDH3_HEVBR	ath:AT1G76490	contig10757	FXAT9O001AS1GW|FXAT9O001AYUR4|FXAT9O001BCJHP|FXAT9O001ARDD6|FXAT9O001BBNQI|FXAT9O001A34NR|FXAT9O001AKYMB|FXAT9O001AQDSR|FXAT9O001AHAHC|FXAT9O001AKR73|FXAT9O001A4Y4Z|FXAT9O001AP477|FXAT9O001A2EVE|FXAT9O001AO2NS|FXAT9O001A7PJE|FXAT9O001AXIG0	16	16	0
phosphomevalonate kinase	2.7.4.2		ath:AT1G31910	FXAT9O001AZO6U	FXAT9O001AZO6U	1	1	0
phosphomevalonate kinase	2.7.4.2		ath:AT1G31910	contig05899	FS255600|FXAT9O001A3XZ7|FXAT9O001AOQ5B|FXAT9O001AN8QT	4	3	1
mevalonate-5-diphosphate decarboxylase	4.1.1.33		ath:AT3G54250	FXAT9O001AUJA5	FXAT9O001AUJA5	1	1	0
DXP reductoisomerase	1.1.1.267	sp|Q9XES0|DXR_MENPI	osa:4326153	FS239330	FS239330	1	0	1
DXP reductoisomerase	1.1.1.267	sp|Q9XFS9|DXR_ARATH	ath:AT5G62790	FS239331	FS239331	1	0	1
DXP reductoisomerase	1.1.1.267	sp|Q8W250|DXR_ORYSJ	osa:4326153	contig09364	FXAT9O001ARCPV|FXAT9O001A98KL|FXAT9O001AR4LU|FXAT9O001A3JLM	4	4	0
MEP cytidylyltransferase	2.7.7.60	sp|P69834|ISPD_ARATH	ath:AT2G02500	FXAT9O001A178Y	FXAT9O001A178Y	1	1	0
MEP cytidylyltransferase	2.7.7.60	sp|P69834|ISPD_ARATH	ath:AT2G02500	FXAT9O001AI0CB	FXAT9O001AI0CB	1	1	0
CDP-ME kinase	2.7.1.148	sp|O81014|ISPE_ARATH	ath:AT2G26930	FXAT9O001AMU6F	FXAT9O001AMU6F	1	1	0
MEPCDP synthase	4.6.1.12	sp|Q9CAK8|ISPF_ARATH	ath:AT1G63970	contig05238	FXAT9O001A8S16|FXAT9O001A30HV|FXAT9O001AWDRN|FS246520|FXAT9O001AJ26S|FS259796	6	4	2
4-hydroxy-3-methylbut-2-enyl diphosphate synthase	1.17.7.1	sp|Q6MD85|ISPG_PARUW		contig07027	FXAT9O001APHXI|FXAT9O001BBNKX|FXAT9O001AT1F2	3	3	0
4-hydroxy-3-methylbut-2-enyl diphosphate synthase	1.17.7.1	sp|Q6MD85|ISPG_PARUW		contig07002	FXAT9O001AS60B|FXAT9O001AZ52H|FXAT9O001AOCFT|FXAT9O001BBY28|FXAT9O001AVSNW|FXAT9O001AV4W5|FXAT9O001AQJLB|FXAT9O001AY5F8|FXAT9O001AQ57A|FXAT9O001AVPXW|FXAT9O001A5HPA|FXAT9O001AKZM6|FXAT9O001A3IBF|FXAT9O001A2E4K|FXAT9O001AXCD4|FXAT9O001AIQ7Y|FXAT9O001AYWU7|FXAT9O001AW19L|FXAT9O001A4MOT|FXAT9O001BBB62|FXAT9O001BD3LB|FXAT9O001A5UXR	22	22	0
4-hydroxy-3-methylbut-2-enyl diphosphate reductase	1.17.1.2	sp|B1WTZ2|ISPH_CYAA5		contig03571	FXAT9O001AQ998|FXAT9O001AJSGL|FXAT9O001A51BH|FS269256|FXAT9O001A60PR|FXAT9O001A087P|FXAT9O001AS5DA|FXAT9O001AWWQ2|FXAT9O001A1561|FXAT9O001AZ6S5|FS239084|FXAT9O001AKSRR|FS273600|FXAT9O001ASZRT|FS239085|FXAT9O001AUKQU|FXAT9O001AK71Q|FXAT9O001A4481|FXAT9O001A4KQX|FXAT9O001A96D3|FXAT9O001A09KR|FXAT9O001AWI7Z|FXAT9O001AVNU4|FXAT9O001AZ9MI	24	20	4
isopentenyl-PP-isomerase	5.3.3.2	sp|O48965|IDI2_CAMAC	ath:AT3G02780	contig00303	FXAT9O001A1E5F|FXAT9O001AHP7J|FXAT9O001APMVI|FXAT9O001A104Z|FXAT9O001AT64E|FS287337|FXAT9O001A12ZP|FS280263|FXAT9O001A0NB1|FXAT9O001AS3IW|FXAT9O001BAFBW|FS248565|FXAT9O001ATRDI|FS283721|FXAT9O001AKXDU|FXAT9O001AVDA9|FS276648|FS285664|FS289175|FXAT9O001A7EGH|FS269856|FS276063|FXAT9O001AU4SG|FS286845|FS278174|FS263073|FS279419|FS285195|FXAT9O001A75AB|FS288872|FS249156|FXAT9O001AMNMT|FXAT9O001AQSAF|…	63	31	32
farnesyl diphosphate synthase	2.5.1.10	sp|P49351|FPPS1_LUPAL	ath:AT4G17190	FXAT9O001A9O7W	FXAT9O001A9O7W	1	1	0
squalene synthetase	2.5.1.21	sp|P53799|FDFT_ARATH	ath:AT4G34640	FXAT9O001AJZDA	FXAT9O001AJZDA	1	1	0
squalene monooxygenase	1.14.99.7	sp|O48651|ERG1_PANGI	ath:AT4G37760	FXAT9O001APXTS	FXAT9O001APXTS	1	1	0
squalene monooxygenase	1.14.99.7	sp|O48651|ERG1_PANGI	osa:4332153	FXAT9O001AX6RR	FXAT9O001AX6RR	1	1	0
squalene monooxygenase	1.14.99.7	sp|O48651|ERG1_PANGI	osa:4332153	contig08438	FXAT9O001AO11J|FXAT9O001AN1OA|FXAT9O001ATWOW|FXAT9O001AY4OF	4	4	0
squalene monooxygenase	1.14.99.7	sp|O48651|ERG1_PANGI	osa:4332153	contig05879	FXAT9O001A2F3N|FXAT9O001APIWZ|FXAT9O001A0VRY|FXAT9O001AN3ND|FXAT9O001AP7XV|FXAT9O001A2IXI|FXAT9O001AYRPE|FXAT9O001APYJ7|FXAT9O001A4OCX|FXAT9O001AOS0E|FXAT9O001AWDQ0|FXAT9O001A6DJS|FXAT9O001BBJVV|FXAT9O001BEIO8|FXAT9O001ALLF1|FXAT9O001AOGHQ|FXAT9O001AW29T	17	17	0
β-amyrin synthase	5.4.99.-	sp|B6EXY6|LUP4_ARATH		FXAT9O001A0BZ2	FXAT9O001A0BZ2	1	1	0
