# Supplementary material for: EST analysis reveals putative genes involved in glycyrrhizin biosynthesis
Source: BMC Genomics. 2010 Apr 28;11:268. doi: 10.1186/1471-2164-11-268 (PMC2886062; doi:10.1186/1471-2164-11-268)
Supplement: Additional file 5 — Primers used in this study. Excel document containing the primers used in this study. [file 1471-2164-11-268-S5.XLS]

## Sheet: CYP450
No of CYP450	Primer Name	Sequence
1	contig00915-f	AACAGCAACCAGCACAACATAAGC
	contig00915-r	TCGATGACCCTGACGGAGG
2	contig01314-f	CCCTGATTCATTCATCAACAACC
	contig01314-r	CCTACACATCTGAGGCTCACAAAC
3	contig01610-f	CCCTTTTCACCCACAACTCC
	contig01610-r	GTCTTGAACCCATAGGCGATG
4	contig02177-f	CCCCACTATGTCAAGGTCAGG
	contig02177-r	GTTGTTGAATGCCACCGC
5	contig02407-f	CAAAAATTGACCTACGACCAAGC
	contig02407-r	GCTCCTTAATGCTCGTTTCCAC
6	contig02654-f	CGAATGGGACAGCGAAACC
	contig02654-r	CGAACATCATCGACGACACTAGC
7	contig03062-f	AGGAATGCTTCACCAAAAACG
	contig03062-r	CACGAACATGGGATAGTTGCTC
8	contig03222-f	CTTGATGCACCTTCAACTTGG
	contig03222-r	CGTTTTAGGCTCAAAAGCTCC
9	contig03895-f	TGGCAAAAATCCACACAAGG
	contig03895-r	TCATGCAGCACCTGTTTGG
10	contig04586-f	CAAGCTGAGGTGAGAAGTGTGG
	contig04586-r	CTTCCAATTCCCCAAGCATTC
11	contig04707-f	GAGGATGATTGCTGGGAAGC
	contig04707-r	ACCCCGTCAAACGAAAAACTC
12	contig04786-f	CAACCTCCACCACCTGAAGC
	contig04786-r	ACGACACCACCACCACGAG
13	contig04911-f	ATCAACCCCCTCTTTCCCTCC
	contig04911-r	TCCACATCAGCCTTCTCACCAC
14	contig05321-f	ACCTCCTTTTCCAACCGTGC
	contig05321-r	TCCACAGCCTCACCTTCCAC
15	contig05346-f	AAAAGGATATGCCCAGGATTGC
	contig05346-r	TCTCGCATCAGCTCATCAGC
16	contig06132-f	GTCCACGACAATTCACAGAGG
	contig06132-r	TGGAAGAAGCTCAAAATGCC
17	contig06332-f	TGCCCCTTATGGAAATTACTGG
	contig06332-r	TCTGCGTCTCTCACATGCTTTAG
18	contig06661-f	GGGAGAGAATCATCTGAAAGTTGC
	contig06661-r	TTAGTGGGAACCATCTGAAGTGC
19	contig06734-f	AGAGAAGAACGAACGGACACG
	contig06734-r	AATCCATCCATCTCAAAAAGGG
20	contig07137-f	ACCACCAGAAAAAACCACCACC
	contig07137-r	GGGGAAGTTACCACAACGGC
21	contig07738-f	GGGAAGACCCAGAAGAGTTTTACC
	contig07738-r	AGGAGTGGAGAAGATTAGCGAGTG
22	contig07829-f	GTTATGAGGCTGTCGCCACC
	contig07829-r	TTCCAATGCAACTTCCACCC
23	contig07899-f	AGCTTCCTCCAGGTTCAATGG
	contig07899-r	CGGACAACCCAGGATGTTAGTC
24	contig08349-f	GCATGAAGAGGAAAGTGGAGG
	contig08349-r	TTGGTGTGGGATTAGTAGTGGTG
25	contig08415-f	GCCTGAGAGATTTGAAGGAAGC
	contig08415-r	AACGCACCGTAGTGAGACCC
26	contig08426-f	AAAGGGTGGAAAGCAATGC
	contig08426-r	GTTTGGTGGAACCTCAAACC
27	contig09620-f	ACGTAAAATCAATGGCAGATGC
	contig09620-r	GAGAATGGTTCAGATAGAAGGCG
28	contig10151-f	AGGAGAAGAAGCCTTACAAGACG
	contig10151-r	AGAGTTGAGAACAATGATGGTGG
29	contig10609-f	TGTGGACTTTTTCCCTTTCTTCC
	contig10609-r	TGCACTCCTCATTAGATTCCGAG

## Sheet: glycosyltransferase
No of glycosyltransferase	Primer Name	Sequence
1	contig00181-f	CAAGCATTATTCATCTTGTCCTCG
	contig00181-r	AACCTCAATTTTACACGCCGTC
2	contig00453-f	TTACGCACCGTTGAAAGAGC
	contig00453-r	TGCCCAAATCCTTAGCCAC
3	contig01209-f	CTGCGAGAATACCGAGTCAGC
	contig01209-r	AGAGTGGGAAGTAACCGAGGC
4	contig02383-f	TTGGGGAAAGTTGAGAAGAAGC
	contig02383-r	TGGTTGTATTCGGTGTGAACG
5	contig03555-f	TCACCTCAGTTCTTTCTCGTGC
	contig03555-r	CAATTCTTCTGCTTGCTTTTGG
6	contig03646-f	GAGTTGGCGAAACGAATCG
	contig03646-r	TTGGAAGGGCTTGGAGGAC
7	contig03851-f	CCAGCGTTTAGCCACCAGG
	contig03851-r	TCGATGGAGGAAGGAAGAGATTC
8	contig04245-f	TTTTCCTTCCCCCAATCACC
	contig04245-r	GACAACAAGAGCAACAACACGC
9	contig04890-f	GGAGATGATGAAGGGAAGAGAGG
	contig04890-r	CGAACCATAAGGCGATATGCTC
10	contig05098-f	TAAATGGCAATGTGAATCCAGC
	contig05098-r	AGACACAAGTGAAGGATCAACAGC
11	contig05219-f	CAGATGGGTATGATGATGGAGG
	contig05219-r	TGAGTGAAGAAGGCAGCACC
12	contig08774-f	CTCGTTTCACATCAATCCTTGC
	contig08774-r	GAGATTCTCACACCCTTCTGGC
13	contig09428-f	CGCTTCCACTAACACCAACC
	contig09428-r	GTCCTTCACGTTTTCGATGC
14	contig09463-f	ACCAAGTCACGAATGCAAAGC
	contig09463-r	tCAGTCTCCATTATTTCCTTCACG
15	contig09686-f	TCCACCTCCAAAGACCTCG
	contig09686-r	TTTCGGCTTCAACGATGG
16	contig09944-f	CAATGTTCAAACTAGCAAAGCTGC
	contig09944-r	AAGTCAGGGAAGCCATCAAGG
17	contig10079-f	ACCAAACGACTAATGCGAAGC
	contig10079-r	AACACCTCCTAATCTCCTCACCC

## Sheet: GAPDH
Primer Name	Sequence
GAPDH-f	AACGACCCTTTCATTTCCACC
GAPDH-r	AACAACGACTTCGGCACCAG
