# Supplementary material for: EST analysis reveals putative genes involved in glycyrrhizin biosynthesis
Source: BMC Genomics. 2010 Apr 28;11:268. doi: 10.1186/1471-2164-11-268 (PMC2886062; doi:10.1186/1471-2164-11-268)
Supplement: Additional file 7 — Cytochrome P450 gene discovery. Excel document containing the annotations of putative genes annotated as cytochrome P450. [file 1471-2164-11-268-S7.XLS]

## Sheet: Sheet1
CYP family	Unigene	EST	numbers of EST	numbers of 454EST	numbers of GuEST
CYP4F12	FXAT9O001AIOCQ	FXAT9O001AIOCQ	1	1	0
CYP4V2	FXAT9O001AMXXT	FXAT9O001AMXXT	1	1	0
CYP4V3	FXAT9O001BBDGB	FXAT9O001BBDGB	1	1	0
CYP51	contig00709	FS283367|FXAT9O001A4350|FS286419|FXAT9O001AMDBP|FS283766|FS271601|FS271600|FXAT9O001A9C3E|FXAT9O001AJ6MM|FS285484|FS268271|FS268266|FS245182|FS241947|FXAT9O001A38F4|FS278456	16	5	11
CYP71D10	FXAT9O001A3HTS	FXAT9O001A3HTS	1	1	0
CYP71D9	FXAT9O001APSFA	FXAT9O001APSFA	1	1	0
CYP71D10	FXAT9O001ASMOS	FXAT9O001ASMOS	1	1	0
CYP71B35	contig04590	FS244824|FS267376	2	0	2
CYP71D11	contig03222	FS241108|FS246015|FS272726	3	0	3
CYP71D7	contig07137	FS257155|FS244540|FS266600	3	0	3
CYP71A1	contig07738	FXAT9O001AO1D0|FXAT9O001A57I3|FXAT9O001AK2QW	3	3	0
CYP71A1	contig08349	FXAT9O001A7Q2S|FS262228|FXAT9O001A113C	3	2	1
CYP71A2	contig10244	FXAT9O001A24GY|FXAT9O001A7TM7|FXAT9O001AMS14	3	3	0
CYP71A26	contig05153	FXAT9O001A72E9|FXAT9O001BEH6V|FXAT9O001AO6P7|FXAT9O001AI3L0|FXAT9O001A30U9|FXAT9O001A5AT6	6	6	0
CYP71A22	contig04586	FXAT9O001AJCXA|FXAT9O001BAFYB|FXAT9O001AKMZ4|FXAT9O001AS28K|FXAT9O001BB5OE|FXAT9O001A4I1I|FXAT9O001AX6VV	7	7	0
CYP71B25	contig05871	FXAT9O001ANYX3|FXAT9O001APDRQ|FXAT9O001A16IF|FXAT9O001AIBT7|FXAT9O001AP4Q4|FXAT9O001AZQE6|FXAT9O001BBCLD|FXAT9O001BCBCE|FXAT9O001BASRX	9	9	0
CYP72A1	FXAT9O001A1G2R	FXAT9O001A1G2R	1	1	0
CYP72A1	contig10036	FXAT9O001APN2F|FXAT9O001ASXYX	2	2	0
CYP72A14	contig08123	FXAT9O001AKBNG|FXAT9O001A5THN|FXAT9O001ARVMI	3	3	0
CYP72A1	contig01354	FS269116|FS248411|FS275055|FS282401	4	0	4
CYP72A1	contig06149	FXAT9O001AN2FG|FXAT9O001ARYOL|FXAT9O001ALLDG|FXAT9O001AZPK1	4	4	0
CYP72A1	contig04299	FXAT9O001ASQZ1|FXAT9O001ASC21|FXAT9O001ANE8Q|FXAT9O001A7UK9|FXAT9O001ARX6J	5	5	0
CYP72A1	contig05522	FXAT9O001AXQVV|FXAT9O001AOPAX|FXAT9O001BBDUH|FXAT9O001ANMVX|FXAT9O001AYC9Q	5	5	0
CYP72A1	contig07797	FS255898|FXAT9O001A3C05|FS263952|FXAT9O001A1XB6|FS267210|FXAT9O001AZZ75	6	3	3
CYP72A1	contig08122	FXAT9O001ASQZ1|FXAT9O001ASC21|FXAT9O001ANE8Q|FXAT9O001A7UK9|FXAT9O001AKBNG|FXAT9O001ARX6J|FXAT9O001A5THN|FXAT9O001ARVMI	8	8	0
CYP72A1	contig05521	FXAT9O001AXQVV|FXAT9O001A0KAE|FXAT9O001AOPAX|FXAT9O001BBDUH|FXAT9O001ANMVX|FXAT9O001AKBNG|FXAT9O001AYC9Q|FXAT9O001A6GW3|FXAT9O001A5THN|FXAT9O001ARVMI	10	10	0
CYP72A1	contig06560	FXAT9O001BDZFB|FXAT9O001ASUJN|FXAT9O001BCX38|FXAT9O001BAZHP|FXAT9O001AM59K|FXAT9O001ANP7U|FXAT9O001A0VUR|FXAT9O001AWUT9|FXAT9O001A8XDK|FXAT9O001AIRXS|FXAT9O001A354I|FXAT9O001A7L71|FXAT9O001BAAIB|FXAT9O001BCFN2|FXAT9O001BAFQB|FXAT9O001AVK2S|FXAT9O001ANZ38|FXAT9O001ANQPX|FXAT9O001A5DUF|FXAT9O001A76VD|FXAT9O001ATCE7|FXAT9O001AU4SO|FXAT9O001AN1TH|FXAT9O001AOJ9P|FXAT9O001AQEGT|FXAT9O001AY5NQ|FXAT9O001…	30	30	0
CYP73A5	FS277086	FS277086	1	0	1
CYP73A14	contig02654	FS280143|FS262472|FS267129|FS256601|FS271166|FXAT9O001ARP4L|FS253114|FS287908|FS277596|FS277971|FS244346|FS268564|FS245439|FS288176|FS284460|FS289132|FS267087	17	1	16
CYP74A	contig10518	FS262668|FS242613|FS260278|FS247076	4	0	4
CYP74A2	contig00328	FS282175|FS268321|FS269878|FS285324|FS276583|FS271933|FS284142|FS284203|FS284083|FS286403|FS279592|FS272259|FS275155|FS275351|FS257457|FS275287|FS279098|FS276161|FS278552|FS276442|FS287894|FS272618|FS280039|FS282734|FS276893|FS284244|FS286813|FS277282|FS265048|FS283739|FS269602|FS277713|FS277171|FS256535|FS271571|FS268632|FS288226|FS281477|FS279006|FS258513|FS288136	41	0	41
CYP75A5	FXAT9O001A36HY	FXAT9O001A36HY	1	1	0
CYP75B1	FXAT9O001ANAXS	FXAT9O001ANAXS	1	1	0
CYP75B2	contig04911	FXAT9O001AX0LE|FS238942|FXAT9O001BAF7K|FXAT9O001ALM09|FS238904|FS239014|FXAT9O001AJ6VB|FXAT9O001A76HU	8	5	3
CYP76C2	FS239144	FS239144	1	0	1
CYP76C3	FS239145	FS239145	1	0	1
CYP76C3	FS253324	FS253324	1	0	1
CYP76C2	FXAT9O001AR7OX	FXAT9O001AR7OX	1	1	0
CYP76O2	contig06434	FXAT9O001AUS0V|FXAT9O001A2ZTO|FXAT9O001A96HE|FXAT9O001AVO9F	4	4	0
CYP76C3	contig03895	FXAT9O001BACD2|FS250100|FS253942|FS265771|FXAT9O001AVZ9D	5	2	3
CYP76C4	contig10609	FS275272|FXAT9O001AU01N|FXAT9O001AKRDA|FS257342|FXAT9O001AT2B2	5	3	2
CYP76B1	contig05346	FXAT9O001AMX8I|FXAT9O001A953W|FXAT9O001A4BRY|FXAT9O001ALW7J|FXAT9O001AW5YB|FXAT9O001AZXZT|FXAT9O001A62IZ	7	7	0
CYP77A5P	contig01610	FS281773|FS286524|FS268583|FS270873|FS281912|FS271407|FS268403|FS261450|FS270631|FXAT9O001APGVU|FXAT9O001BEBZH	11	2	9
CYP78A4	FXAT9O001AVGW0	FXAT9O001AVGW0	1	1	0
CYP78A3	contig02487	FXAT9O001BBQJ3|FS276615	2	1	1
CYP81E1	FS247398	FS247398	1	0	1
CYP81E1	FXAT9O001A04KD	FXAT9O001A04KD	1	1	0
CYP81E1	FXAT9O001A9OJD	FXAT9O001A9OJD	1	1	0
CYP81D1	FXAT9O001AI6SJ	FXAT9O001AI6SJ	1	1	0
CYP81E1	FXAT9O001AX02O	FXAT9O001AX02O	1	1	0
CYP81E1	FXAT9O001BAWL5	FXAT9O001BAWL5	1	1	0
CYP81D1	FXAT9O001BBV7N	FXAT9O001BBV7N	1	1	0
CYP81E1	contig04786	FXAT9O001A0RE5|FXAT9O001AQP75|FXAT9O001AQXOP|FXAT9O001AU27R|FXAT9O001AOUIN|FXAT9O001ALKRA|FXAT9O001ARZGA|FXAT9O001A8FVY	8	8	0
CYP81E1	contig05702	FXAT9O001AL3XL|FXAT9O001A35JM|FXAT9O001ASPGF|FXAT9O001AH8JE|FXAT9O001AYFHA|FXAT9O001ALHRX|FXAT9O001A35BK|FXAT9O001A34DE|FXAT9O001A0R2R|FXAT9O001AQGLQ|FXAT9O001ASX0W	11	11	0
CYP82A3	FS245770	FS245770	1	0	1
CYP82A1	FS257419	FS257419	1	0	1
CYP82A1	FXAT9O001A72O0	FXAT9O001A72O0	1	1	0
CYP82A4	FXAT9O001AX5D9	FXAT9O001AX5D9	1	1	0
CYP82A3	contig10713	FXAT9O001AO24W|FXAT9O001ALZUU	2	2	0
CYP82A1	contig03062	FS242495|FXAT9O001A5E2W|FS246796|FS242629|FS282942	5	1	4
CYP82A4	contig03064	FXAT9O001AR8PT|FXAT9O001A5E2W|FS282942|FXAT9O001AO9Z3|FXAT9O001AT92S	5	4	1
CYP82A4	contig06132	FS240979|FXAT9O001ATW94|FXAT9O001BC48F|FXAT9O001A89VL|FS255313|FXAT9O001A1Q2W	6	4	2
CYP82A3	contig06734	FXAT9O001AU0WB|FXAT9O001AQ4NP|FXAT9O001BBZ53|FXAT9O001A7CG7|FXAT9O001AIIYF|FXAT9O001A9VPK|FXAT9O001A906N	7	7	0
CYP82A3	contig06332	FXAT9O001ANY9C|FXAT9O001A2557|FXAT9O001BA8IX|FXAT9O001A0QNY|FXAT9O001BC5DV|FXAT9O001AQP2P|FXAT9O001A1Y7T|FXAT9O001A9POR	8	8	0
CYP82A3	contig04707	FS240293|FS249640|FXAT9O001ALBIR|FXAT9O001AJMPD|FXAT9O001A3NUH|FXAT9O001A4CF2|FS256302|FS248225|FS248179|FS246179|FS253047	11	4	7
CYP82A1	contig02407	FS270718|FS249597|FXAT9O001AIE4W|FS262959|FS280236|FXAT9O001A1CGE|FS250819|FXAT9O001A0238|FS276297|FS265132|FXAT9O001AQ19D|FS272182|FXAT9O001AVXI2|FS251829|FS249769|FS285470	16	5	11
CYP83B1	contig03980	FXAT9O001ASYDK|FXAT9O001AQCX6|FS253016|FS241094|FXAT9O001APWO7|FXAT9O001AG7CD|FS267901|FS254935|FXAT9O001ARFQA|FXAT9O001AXKJI|FXAT9O001AP8YK|FXAT9O001APFW0|FXAT9O001AUKJ2|FXAT9O001APCPA|FXAT9O001A3FS0|FS251607|FXAT9O001AIYBY	17	12	5
CYP84A1	FS267965	FS267965	1	0	1
CYP84A1	FXAT9O001AVXQI	FXAT9O001AVXQI	1	1	0
CYP84A1	contig08415	FXAT9O001AZ0KL|FXAT9O001BCL9I	2	2	0
CYP85A	FXAT9O001AWRN0	FXAT9O001AWRN0	1	1	0
CYP86B1	FXAT9O001A3W8N	FXAT9O001A3W8N	1	1	0
CYP86A2	contig05163	FS257503|FS239473|FS244114|FS245212|FS248852	5	0	5
CYP88A3	FXAT9O001AI9KN	FXAT9O001AI9KN	1	1	0
CYP88A4	contig01314	FXAT9O001APTMN|FXAT9O001ASEUH|FXAT9O001AHTLB|FS287006|FXAT9O001AYACH|FXAT9O001APUZ9|FXAT9O001A0ES7|FXAT9O001BEFBD|FXAT9O001A30M4|FS269086|FXAT9O001A1YPB|FXAT9O001AWL2B|FXAT9O001ASSEA|FXAT9O001A89Q2|FXAT9O001BBH4S|FXAT9O001A5KMI|FXAT9O001BCVTQ|FXAT9O001A7Y7D|FXAT9O001AX7FR|FXAT9O001AMFSU|FXAT9O001AR67S|FS282231	22	19	3
CYP89A2	contig10475	FXAT9O001A5J3I|FXAT9O001BCLSA	2	2	0
CYP89A2	contig00915	FS280862|FS252775|FS248159|FXAT9O001AQ18R|FS286790|FS270003|FS263995	7	1	6
CYP90B1	FS239739	FS239739	1	0	1
CYP90D2	FS279185	FS279185	1	0	1
CYP90B1	FXAT9O001A882O	FXAT9O001A882O	1	1	0
CYP90B1	FXAT9O001AHWTM	FXAT9O001AHWTM	1	1	0
CYP90B1	FXAT9O001AS0S7	FXAT9O001AS0S7	1	1	0
CYP90B1	FXAT9O001ASGOX	FXAT9O001ASGOX	1	1	0
CYP90A1	contig09620	FXAT9O001APR65|FXAT9O001A2K8G|FXAT9O001AX1TT|FXAT9O001A6F2H	4	4	0
CYP93B1	FXAT9O001A15T1	FXAT9O001A15T1	1	1	0
CYP93A3	FXAT9O001ALHQK	FXAT9O001ALHQK	1	1	0
CYP93B1	contig01456	FS238697|FS277514	2	0	2
CYP93B1	contig03499	FS263285|FS271053	2	0	2
CYP93A3	contig05321	FS241489|FS272939|FXAT9O001A3AD7|FXAT9O001ANQDB|FXAT9O001AXQTM	5	3	2
CYP93A3	contig06661	FXAT9O001AY4HX|FXAT9O001ATNY9|FXAT9O001ARERO|FXAT9O001AQSR4|FXAT9O001A25XV|FXAT9O001BACN0|FXAT9O001AMEU0|FXAT9O001A0SS2|FXAT9O001AOL11|FXAT9O001A4S1Y|FXAT9O001ALJ8F|FXAT9O001AO210|FXAT9O001A3BE8|FXAT9O001ARXVC|FXAT9O001A2B7O|FXAT9O001APV4R|FXAT9O001BATE7|FXAT9O001A1XEQ|FXAT9O001BAMIK	19	19	0
CYP94A2	FS239474	FS239474	1	0	1
CYP94A1	FS239889	FS239889	1	0	1
CYP94B2	FXAT9O001A4DTU	FXAT9O001A4DTU	1	1	0
CYP94A1	FXAT9O001ASYAR	FXAT9O001ASYAR	1	1	0
CYP94D2	FXAT9O001AZC5F	FXAT9O001AZC5F	1	1	0
CYP97B2	FXAT9O001A71Y1	FXAT9O001A71Y1	1	1	0
CYP97C1	FXAT9O001AUBSJ	FXAT9O001AUBSJ	1	1	0
CYP97B2	FXAT9O001AV5F3	FXAT9O001AV5F3	1	1	0
CYP97B2	FXAT9O001BB00S	FXAT9O001BB00S	1	1	0
CYP97A3	FXAT9O001BBFLT	FXAT9O001BBFLT	1	1	0
CYP97B2	FXAT9O001BEH0O	FXAT9O001BEH0O	1	1	0
CYP97B2	contig06957	FXAT9O001A3UZR|FXAT9O001A12V1	2	2	0
CYP97B2	contig09561	FXAT9O001AKFTG|FXAT9O001AL2JK|FXAT9O001A7JZU	3	3	0
CYP98A2	contig02177	FS258426|FS274144|FS285644|FS279198	4	0	4
CYP701A3	FXAT9O001AHDOK	FXAT9O001AHDOK	1	1	0
CYP701A3	contig10151	FXAT9O001AV6VO|FXAT9O001A3AR8	2	2	0
CYP704C1	FXAT9O001AOJUY	FXAT9O001AOJUY	1	1	0
CYP704C1	contig10891	FS240245|FS239920|FS254889	3	0	3
CYP705A5	FXAT9O001A04L1	FXAT9O001A04L1	1	1	0
CYP707A1	FS265227	FS265227	1	0	1
CYP707A1	FXAT9O001A48DR	FXAT9O001A48DR	1	1	0
CYP707A1	FXAT9O001A6B6Y	FXAT9O001A6B6Y	1	1	0
CYP707A4	FXAT9O001A9O3S	FXAT9O001A9O3S	1	1	0
CYP707A7	contig08426	FXAT9O001AMX4R|FXAT9O001AX3PF	2	2	0
CYP707A7	contig07899	FXAT9O001ATU4B|FXAT9O001A6R0T|FXAT9O001A7H7S|FS260503|FS261597	5	3	2
CYP711A1	FS263250	FS263250	1	0	1
CYP711A1	FXAT9O001A83RN	FXAT9O001A83RN	1	1	0
CYP716B2	FS278958	FS278958	1	0	1
CYP716B1	contig07829	FXAT9O001AICO7|FXAT9O001A7ZC9|FXAT9O001APUUN|FXAT9O001AWB6D|FXAT9O001A53I0	5	5	0
CYP722A1	contig08827	FS267788|FXAT9O001ANKTQ	2	1	1
CYP725A1	FS281927	FS281927	1	0	1
CYP750A1	contig04167	FXAT9O001A6VQU|FS241317|FS243006|FXAT9O001BDMNY|FXAT9O001A7936|FS266721	6	3	3
unclassified CYP	FS278162	FS278162	1	0	1
unclassified CYP	FXAT9O001AW58R	FXAT9O001AW58R	1	1	0
unclassified CYP	FXAT9O001BAEJC	FXAT9O001BAEJC	1	1	0
