# Supplementary material for: EST analysis reveals putative genes involved in glycyrrhizin biosynthesis
Source: BMC Genomics. 2010 Apr 28;11:268. doi: 10.1186/1471-2164-11-268 (PMC2886062; doi:10.1186/1471-2164-11-268)
Supplement: Additional file 8 — Glycosyltransferase gene discovery. Excel document containing the annotations of putative genes annotated as glycosyltransferase. [file 1471-2164-11-268-S8.XLS]

## Sheet: Sheet1
GO term	GO	Tair Hit	Unigene	EST	numbers of EST	numbers of 454EST	numbers of GuEST
1,3-beta-glucan synthase activity	GO:0003843	AT1G05570	contig08765	|FXAT9O001ARF06|FXAT9O001BBLYG|FXAT9O001AOB93|FXAT9O001AI670	4	4	0
1,3-beta-glucan synthase activity	GO:0003843	AT1G05570	FXAT9O001A4XSR	FXAT9O001A4XSR	1	1	0
1,3-beta-glucan synthase activity	GO:0003843	AT1G05570	FXAT9O001A9Y3T	FXAT9O001A9Y3T	1	1	0
1,3-beta-glucan synthase activity	GO:0003843	AT1G05570	FXAT9O001AY5HB	FXAT9O001AY5HB	1	1	0
1,3-beta-glucan synthase activity	GO:0003843	AT2G13680	FXAT9O001AYXXG	FXAT9O001AYXXG	1	1	0
1,3-beta-glucan synthase activity	GO:0003843	AT1G05570	FXAT9O001BCQ3A	FXAT9O001BCQ3A	1	1	0
1,4-alpha-glucan branching enzyme activity	GO:0003844	AT2G36390	contig01465	|FXAT9O001BDG2R|FXAT9O001A97YT|FXAT9O001AM9QF|FXAT9O001AYPQT|FXAT9O001BDDTE|FS288262|FXAT9O001ASM2G|FXAT9O001AVTQP|FXAT9O001A4ABG|FS274656|FXAT9O001ARGGT|FXAT9O001AYTYG|FXAT9O001AU8NZ|FXAT9O001A2OJW|FXAT9O001A6A8Z|FXAT9O001AXYMA|FS269234|FXAT9O001AQI95|FXAT9O001A7RO6|FXAT9O001A1BFG|FS273229|FXAT9O001AR9FY|FXAT9O001AO91S|FXAT9O001AYUEQ|FXAT9O001A0NKG|FXAT9O001ATFD9|FXAT9O001AVKD8|FXAT9O001A71K5|FX…	242	214	28
1,4-alpha-glucan branching enzyme activity	GO:0003844	AT2G36390	contig03145	|FXAT9O001AX3F5|FXAT9O001A3DB8|FXAT9O001A4KB9|FXAT9O001BBJWI|FXAT9O001AXBJX|FXAT9O001A0KFX|FXAT9O001AZIFC|FS258945|FXAT9O001A2N6A|FXAT9O001A8Z89|FXAT9O001AOCPE|FXAT9O001A24XI|FXAT9O001ALJLD|FXAT9O001AS4PB|FXAT9O001AJM5N|FXAT9O001A6SS6|FXAT9O001A5J8D|FXAT9O001A9CLI|FXAT9O001A401A|FXAT9O001A0SWX|FXAT9O001A811K|FXAT9O001AOLSO|FS274851|FXAT9O001A665Y|FXAT9O001A9TJM|FXAT9O001A2WDR|FXAT9O001A5378|FXAT9…	39	36	3
1,4-alpha-glucan branching enzyme activity	GO:0003844	AT5G03650	contig11557	|FXAT9O001AQ4R3|FXAT9O001A3DB8|FXAT9O001ATYXS|FXAT9O001A11NP|FXAT9O001BBGMR|FXAT9O001AVL4Y|FXAT9O001AZHZ7|FXAT9O001A7O09|FXAT9O001A5Q70|FXAT9O001AZ2C4|FXAT9O001A0KFX|FXAT9O001AKQAP|FXAT9O001A23DV|FXAT9O001A9OY3|FXAT9O001AYZ9W|FXAT9O001ASXBD|FXAT9O001BERND|FXAT9O001BBBDN|FXAT9O001A6SS6|FXAT9O001ARU7U|FXAT9O001A6DUR|FXAT9O001A0NIX|FXAT9O001AO7VJ|FXAT9O001ANH0Z|FXAT9O001A0SWX|FXAT9O001AKKTV|FXAT9O00…	50	49	1
4-alpha-glucanotransferase activity	GO:0004134	AT5G64860	contig00752	|FXAT9O001ATTJ4|FS286044	2	1	1
4-alpha-glucanotransferase activity	GO:0004134	AT2G40840	contig05448	|FXAT9O001AJ44T|FXAT9O001ALY5P|FXAT9O001ARRPE|FXAT9O001AMDHR|FXAT9O001AY8AC|FXAT9O001A2IFD|FXAT9O001AZ7F1|FXAT9O001A11CI|FXAT9O001AJNX4|FXAT9O001AWUHR|FXAT9O001A7QWS|FXAT9O001A46HA|FXAT9O001BCUW4|FXAT9O001A3M65|FXAT9O001A16DI|FXAT9O001BB4XL|FXAT9O001AV1ZQ|FXAT9O001A8YQU|FXAT9O001A1AWO|FXAT9O001AWCDJ	20	20	0
4-alpha-glucanotransferase activity	GO:0004134	AT2G40840	contig08558	|FXAT9O001AX6Y8|FXAT9O001BARVD	2	2	0
4-alpha-glucanotransferase activity	GO:0004134	AT5G64860	contig08746	|FXAT9O001A168P|FXAT9O001AO0N3|FXAT9O001A1VG0|FXAT9O001A1X9M|FXAT9O001AN3C2|FXAT9O001AKE42|FXAT9O001A14NR|FXAT9O001BACM2	8	8	0
4-galactosyl-N-acetylglucosaminide 3-alpha-L-fucosyltransferase activity	GO:0017083	AT3G19280	FXAT9O001A2T9L	FXAT9O001A2T9L	1	1	0
4-galactosyl-N-acetylglucosaminide 3-alpha-L-fucosyltransferase activity	GO:0017083	AT3G19280	FXAT9O001BAAGS	FXAT9O001BAAGS	1	1	0
abscisic acid glucosyltransferase activity	GO:0010294	AT1G05560	contig10079	|FXAT9O001BABXV|FXAT9O001A0Z13|FS247980|FS248319	4	2	2
adenine phosphoribosyltransferase activity	GO:0003999	AT1G27450	contig03947	|FS240069|FXAT9O001AJAER|FS260474|FS242680|FS254153|FS252063|FS254150|FXAT9O001AVS8F|FXAT9O001AP7DU|FS246567|FS265699|FS264953|FS251709|FS260743|FS253302|FS242330|FS266161|FXAT9O001AL5HB|FS260935|FS248360|FS253625|FS260209|FS258178|FS257800|FXAT9O001AX81C|FS259839|FS253098|FXAT9O001AR52W|FS240409|FS257743|FS239321|FS245928|FXAT9O001AXTXD|FS267663|FS250799|FS260228|FS253075|FS256623|FS246251|FS265…	43	8	35
adenine phosphoribosyltransferase activity	GO:0003999	AT5G11160	FXAT9O001AWWI4	FXAT9O001AWWI4	1	1	0
alpha,alpha-trehalose-phosphate synthase (UDP-forming) activity	GO:0003825	AT1G78580	contig07470	|FXAT9O001AZ3QB|FXAT9O001A5ISX|FXAT9O001A3LDC|FXAT9O001ANCLY	4	4	0
alpha,alpha-trehalose-phosphate synthase (UDP-forming) activity	GO:0003825	AT1G78580	contig07506	|FXAT9O001A45LZ|FXAT9O001AKJL1|FXAT9O001BBY7Q|FXAT9O001APWH1|FXAT9O001AV0DE|FXAT9O001BAPLD	6	6	0
alpha,alpha-trehalose-phosphate synthase (UDP-forming) activity	GO:0003825	AT1G78580	contig08974	|FXAT9O001AL9HT|FXAT9O001AW1TZ	2	2	0
alpha,alpha-trehalose-phosphate synthase (UDP-forming) activity	GO:0003825	AT1G78580	FXAT9O001AJ7M5	FXAT9O001AJ7M5	1	1	0
alpha-1,3-mannosylglycoprotein 2-beta-N-acetylglucosaminyltransferase activity	GO:0003827	AT4G38240	contig05706	|FXAT9O001AKJ49|FXAT9O001BCNY2|FXAT9O001BCE26|FXAT9O001A3I6T	4	4	0
alpha-1,3-mannosylglycoprotein 2-beta-N-acetylglucosaminyltransferase activity	GO:0003827	AT4G38240	FS265767	FS265767	1	0	1
alpha-1,3-mannosyltransferase activity	GO:0000033	AT2G47760	contig08045	|FXAT9O001AVZ8U|FXAT9O001AIHTK|FXAT9O001BAT2N|FXAT9O001A6W7A|FXAT9O001A4KJA	5	5	0
alpha-1,4-mannosyltransferase activity	GO:0051751	AT5G22130	FS244255	FS244255	1	0	1
amidophosphoribosyltransferase activity	GO:0004044	AT2G16570	contig06389	|FS250173|FS250523	2	0	2
amidophosphoribosyltransferase activity	GO:0004044	AT4G34740	FS266752	FS266752	1	0	1
amidophosphoribosyltransferase activity	GO:0004044	AT2G16570	FXAT9O001AX88Q	FXAT9O001AX88Q	1	1	0
ATP phosphoribosyltransferase activity	GO:0003879	AT1G09795	contig02619	|FXAT9O001AZCIX|FXAT9O001AK2TP|FXAT9O001AILX8|FXAT9O001A84L4|FXAT9O001A938Y|FS241059|FS271959|FXAT9O001AZE7R|FXAT9O001ARLSO|FS288157	10	7	3
ATP phosphoribosyltransferase activity	GO:0003879	AT1G09795	contig06236	|FXAT9O001AYW4A|FXAT9O001AJ4NN|FXAT9O001BA49H|FXAT9O001AQJMS|FXAT9O001AZWJ4	5	5	0
cellulose synthase activity	GO:0016759	AT2G21770	contig01953	|FXAT9O001AZGEN|FS287770|FXAT9O001A6CKT	3	2	1
cellulose synthase activity	GO:0016759	AT4G32410	contig06328	|FXAT9O001AHWT5|FXAT9O001AY6MZ|FXAT9O001AMI2H|FXAT9O001BC9OS|FXAT9O001AWCI7|FXAT9O001AXMET|FXAT9O001AVEM1|FXAT9O001AQV0E|FXAT9O001AJ0IG	9	9	0
cellulose synthase activity	GO:0016759	AT5G05170	contig06397	|FXAT9O001A1YBO|FXAT9O001A3AU0|FXAT9O001AXEMH	3	3	0
cellulose synthase activity	GO:0016759	AT4G32410	contig06701	|FXAT9O001AJM34|FXAT9O001AO2B2|FS253231	3	2	1
cellulose synthase activity	GO:0016759	AT5G05170	contig06841	|FXAT9O001A5ZRR|FXAT9O001AKV7E|FXAT9O001AXH6G|FXAT9O001AP846|FXAT9O001A5N9I|FXAT9O001A3TZE|FXAT9O001ASYZE	7	7	0
cellulose synthase activity	GO:0016759	AT5G05170	contig07562	|FXAT9O001ASLJR|FXAT9O001BBHPE|FXAT9O001AY14U	3	3	0
cellulose synthase activity	GO:0016759	AT5G64740	contig10493	|FXAT9O001AMKKB|FXAT9O001APBMR|FXAT9O001AS4ZU|FXAT9O001AM6PC	4	4	0
cellulose synthase activity	GO:0016759	AT4G18780	FXAT9O001A7GPT	FXAT9O001A7GPT	1	1	0
cellulose synthase activity	GO:0016759	AT4G32410	FXAT9O001AIKUA	FXAT9O001AIKUA	1	1	0
cellulose synthase activity	GO:0016759	AT4G39350	FXAT9O001AJOYM	FXAT9O001AJOYM	1	1	0
cellulose synthase activity	GO:0016759	AT4G32410	FXAT9O001AP6FB	FXAT9O001AP6FB	1	1	0
cellulose synthase activity	GO:0016759	AT5G05170	FXAT9O001APHDI	FXAT9O001APHDI	1	1	0
cellulose synthase activity	GO:0016759	AT5G17420	FXAT9O001AUANH	FXAT9O001AUANH	1	1	0
cellulose synthase activity	GO:0016759	AT2G21770	FXAT9O001AXIWB	FXAT9O001AXIWB	1	1	0
cis-zeatin O-beta-D-glucosyltransferase activity	GO:0050502	AT1G22400	FXAT9O001AV20U	FXAT9O001AV20U	1	1	0
digalactosyldiacylglycerol synthase activity	GO:0046481	AT4G00550	contig00730	|FS277354|FS280680|FS270556|FS249372|FS249058|FS248581	6	0	6
dolichyl-diphosphooligosaccharide-protein glycotransferase activity	GO:0004579	AT5G66680	contig00319	|FS282890|FXAT9O001AT8FX|FXAT9O001AHQGM|FXAT9O001AKUXQ|FXAT9O001AL6KP|FXAT9O001A4L75|FXAT9O001A7HFF|FS251779|FS271997|FXAT9O001A3S0Y|FS256040|FXAT9O001A8N5Y|FXAT9O001A77IY|FXAT9O001AOIIO|FXAT9O001ASXYF|FS251402|FXAT9O001AU9IT|FS287496|FXAT9O001AMUCC|FS286284|FS262020	21	13	8
dolichyl-diphosphooligosaccharide-protein glycotransferase activity	GO:0004579	AT1G76400	contig05694	|FXAT9O001AXMF3|FXAT9O001AK1C3|FXAT9O001APNLB|FXAT9O001AXV8R|FXAT9O001AV7SA|FXAT9O001ALW0D|FXAT9O001AULSR	7	7	0
dolichyl-diphosphooligosaccharide-protein glycotransferase activity	GO:0004579	AT1G76400	contig09115	|FXAT9O001APU6L|FXAT9O001BCV20|FXAT9O001APUJQ|FXAT9O001A7YB8|FS259342	5	4	1
flavonol 3-O-glucosyltransferase activity	GO:0047893	AT4G34135	contig04890	|FXAT9O001A16JI|FXAT9O001ATSNJ|FXAT9O001A5U1R|FXAT9O001AN5O0	4	4	0
fucosyltransferase activity	GO:0008417	AT2G03220	contig11573	|FXAT9O001BAJ5K|FXAT9O001A1NM4	2	2	0
fucosyltransferase activity	GO:0008417	AT3G19280	FXAT9O001A2T9L	FXAT9O001A2T9L	1	1	0
fucosyltransferase activity	GO:0008417	AT3G19280	FXAT9O001BAAGS	FXAT9O001BAAGS	1	1	0
galactinol-sucrose galactosyltransferase activity	GO:0047274	AT5G40390	FXAT9O001ALX2W	FXAT9O001ALX2W	1	1	0
galactolipid galactosyltransferase activity	GO:0046480	AT3G11670	contig03531	|FXAT9O001AJ1LZ|FXAT9O001BAXAK|FXAT9O001AYGSN|FS268130|FS250030|FXAT9O001AIUX1|FS269710	7	4	3
glucuronosyltransferase activity	GO:0015020	AT1G22360	contig00453	|FXAT9O001AR7MP|FXAT9O001ARIZV|FS243046|FS264650|FXAT9O001ASJES|FS257888|FS251315|FS246430|FS272184	9	3	6
glucuronosyltransferase activity	GO:0015020	AT1G22360	contig02383	|FS253826|FS284206|FS250669|FS251793|FS251431|FS239674	6	0	6
glucuronosyltransferase activity	GO:0015020	AT1G22380	contig08135	|FXAT9O001A23PS|FXAT9O001AZ4SO|FXAT9O001APXMP|FXAT9O001A4UM1|FXAT9O001BC5GC|FXAT9O001AP1YI|FXAT9O001A6C1K|FXAT9O001A36AT	8	8	0
glucuronosyltransferase activity	GO:0015020	AT1G78270	contig09944	|FS257281|FXAT9O001BC6I8|FXAT9O001AMKLI	3	2	1
glucuronosyltransferase activity	GO:0015020	AT1G22380	FS239675	FS239675	1	0	1
glucuronosyltransferase activity	GO:0015020	AT1G22370	FS250108	FS250108	1	0	1
glucuronosyltransferase activity	GO:0015020	AT1G22370	FS253529	FS253529	1	0	1
glucuronosyltransferase activity	GO:0015020	AT1G22360	FXAT9O001A6TZU	FXAT9O001A6TZU	1	1	0
glucuronosyltransferase activity	GO:0015020	AT1G22380	FXAT9O001AM3U7	FXAT9O001AM3U7	1	1	0
glucuronosyltransferase activity	GO:0015020	AT1G22400	FXAT9O001AV20U	FXAT9O001AV20U	1	1	0
glucuronosyltransferase activity	GO:0015020	AT1G22380	FXAT9O001BD2N7	FXAT9O001BD2N7	1	1	0
mannosyltransferase activity	GO:0000030	AT5G14850	contig07106	|FXAT9O001AODB0|FXAT9O001AHNLQ|FXAT9O001AU864	3	3	0
mannosyltransferase activity	GO:0000030	AT5G22130	FS244255	FS244255	1	0	1
mannosyltransferase activity	GO:0000030	AT5G14850	FXAT9O001A7WJJ	FXAT9O001A7WJJ	1	1	0
NAD+ ADP-ribosyltransferase activity	GO:0003950	AT2G31320	contig05087	|FXAT9O001ANQ6V|FXAT9O001A0J23|FXAT9O001AY9P1|FXAT9O001AW45W	4	4	0
nicotinate phosphoribosyltransferase activity	GO:0004516	AT2G23420	contig07579	|FXAT9O001AMSU3|FXAT9O001A3GKU|FXAT9O001A90VA|FXAT9O001AHAO3|FXAT9O001A6HZU|FXAT9O001AX133|FXAT9O001A68JL	7	7	0
oligosaccharyl transferase activity	GO:0004576	AT1G76400	contig05694	|FXAT9O001AXMF3|FXAT9O001AK1C3|FXAT9O001APNLB|FXAT9O001AXV8R|FXAT9O001AV7SA|FXAT9O001ALW0D|FXAT9O001AULSR	7	7	0
oligosaccharyl transferase activity	GO:0004576	AT1G76400	contig09115	|FXAT9O001APU6L|FXAT9O001BCV20|FXAT9O001APUJQ|FXAT9O001A7YB8|FS259342	5	4	1
orotate phosphoribosyltransferase activity	GO:0004588	AT3G54470	contig03369	|FS261148|FS275748|FS259832|FS251405|FS278063	5	0	5
orotate phosphoribosyltransferase activity	GO:0004588	AT3G54470	FXAT9O001ATX5B	FXAT9O001ATX5B	1	1	0
orotate phosphoribosyltransferase activity	GO:0004588	AT3G54470	FXAT9O001AWXSW	FXAT9O001AWXSW	1	1	0
phosphorylase activity	GO:0004645	AT3G29320	contig00373	|FS284624|FXAT9O001A83CA|FXAT9O001A5485|FS282948|FXAT9O001AO9SK|FXAT9O001ALNRR|FXAT9O001BD3IQ	7	5	2
phosphorylase activity	GO:0004645	AT3G29320	contig03453	|FXAT9O001AMZP3|FXAT9O001ALH9L|FS286624|FXAT9O001BBDUV|FXAT9O001AQIQD|FXAT9O001AKISS|FXAT9O001A3OPC|FXAT9O001AXZI7|FXAT9O001ATZT7|FXAT9O001AJF2L|FXAT9O001BCMZ6|FXAT9O001ATZTT|FS279315|FXAT9O001A1HN7|FS272063|FXAT9O001AK6WU|FXAT9O001AY1OQ	17	14	3
phosphorylase activity	GO:0004645	AT3G46970	contig06439	|FXAT9O001AL3N2|FXAT9O001BDFZO|FXAT9O001BDP9M|FXAT9O001ASBR5|FXAT9O001AUFHX|FXAT9O001AJ15B|FXAT9O001ALXB3|FXAT9O001BBLPU|FXAT9O001A3NMF|FXAT9O001AL0WX|FXAT9O001AXORJ|FXAT9O001A1I1L|FXAT9O001AMC1I|FXAT9O001A3JP0|FXAT9O001AJ5T2|FXAT9O001AU182|FXAT9O001AY3OA|FXAT9O001A4V92|FXAT9O001AHKCZ|FXAT9O001A6QEX|FXAT9O001BBT3P|FXAT9O001ALEKQ|FXAT9O001A0S98|FXAT9O001AJTU4|FXAT9O001AXB2I|FS258173|FXAT9O001A7C89…	44	41	3
phosphorylase activity	GO:0004645	AT3G29320	contig09313	|FXAT9O001A90V6|FXAT9O001AT32M|FXAT9O001AV04E	3	3	0
phosphorylase activity	GO:0004645	AT3G29320	FXAT9O001A1JU1	FXAT9O001A1JU1	1	1	0
phosphorylase activity	GO:0004645	AT3G29320	FXAT9O001A5RL6	FXAT9O001A5RL6	1	1	0
phosphorylase activity	GO:0004645	AT3G29320	FXAT9O001ALHEI	FXAT9O001ALHEI	1	1	0
protein N-acetylglucosaminyltransferase activity	GO:0016262	AT4G38240	contig05706	|FXAT9O001AKJ49|FXAT9O001BCNY2|FXAT9O001BCE26|FXAT9O001A3I6T	4	4	0
protein N-acetylglucosaminyltransferase activity	GO:0016262	AT4G38240	FS265767	FS265767	1	0	1
sinapate 1-glucosyltransferase activity	GO:0050284	AT4G15490	FXAT9O001A3XQF	FXAT9O001A3XQF	1	1	0
sinapate 1-glucosyltransferase activity	GO:0050284	AT4G15490	FXAT9O001BC9X3	FXAT9O001BC9X3	1	1	0
sucrose synthase activity	GO:0016157	AT3G43190	contig00383	|FS280735|FS288483|FS274169|FS281768|FXAT9O001AJMV4|FXAT9O001AKV6W|FS273004|FS280426|FS246873|FS274925|FS282336|FS274194|FS288174|FS278273|FXAT9O001AHV81|FS251741|FS271468|FS269578	18	3	15
sucrose synthase activity	GO:0016157	AT3G43190	contig00385	|FXAT9O001ANBAX|FXAT9O001ARA3Z	2	2	0
sucrose synthase activity	GO:0016157	AT5G20830	contig00386	|FS279346|FS280735|FXAT9O001ANBAX|FS268427|FXAT9O001AKV6W|FS288643|FS285954|FS282257|FXAT9O001A1Z1R|FXAT9O001A545P|FXAT9O001ARA3Z|FS278756|FXAT9O001AXDRA|FS288174	14	6	8
sucrose synthase activity	GO:0016157	AT5G20830	contig00388	|FXAT9O001A1Z1R|FXAT9O001A545P|FXAT9O001AXDRA	3	3	0
sucrose synthase activity	GO:0016157	AT5G20830	contig00389	|FS279346|FS280735|FXAT9O001A6R2S|FS268427|FS288643|FXAT9O001A9K7I|FXAT9O001AMP96|FS285954|FS285192|FS282257|FXAT9O001AYFT3|FS278756|FS288174|FS263541	14	4	10
sucrose-phosphate synthase activity	GO:0046524	AT5G20280	contig01663	|FS269552|FXAT9O001BB6ZV|FXAT9O001AMIAH|FXAT9O001AQF4T|FXAT9O001AQOBI|FXAT9O001A7TAI|FS275733|FXAT9O001ALMUR|FS274230|FXAT9O001A681N|FS276403|FXAT9O001ANZHJ|FXAT9O001A3N7Q	13	9	4
sucrose-phosphate synthase activity	GO:0046524	AT5G20280	FXAT9O001A6YTW	FXAT9O001A6YTW	1	1	0
sucrose-phosphate synthase activity	GO:0046524	AT5G20280	FXAT9O001AVGMF	FXAT9O001AVGMF	1	1	0
sucrose-phosphate synthase activity	GO:0046524	AT5G20280	FXAT9O001BB53U	FXAT9O001BB53U	1	1	0
transferase activity	GO:0016740	AT1G74380	contig00797	|FS270585|FS284011|FS275148|FS246349|FS265581|FS272406|FS246742|FS281486	8	0	8
transferase activity	GO:0016740	AT3G62720	FS245283	FS245283	1	0	1
transferase activity	GO:0016740	AT4G02500	FS250430	FS250430	1	0	1
transferase activity	GO:0016740	AT4G02500	FXAT9O001ASIH3	FXAT9O001ASIH3	1	1	0
transferase activity, transferring glycosyl groups	GO:0016757	AT3G55830	contig00181	|FS240282|FS286678|FS266729|FS287453|FS263197|FS268554|FS268328	7	0	7
transferase activity, transferring glycosyl groups	GO:0016757	AT3G29320	contig00373	|FS284624|FXAT9O001A83CA|FXAT9O001A5485|FS282948|FXAT9O001AO9SK|FXAT9O001ALNRR|FXAT9O001BD3IQ	7	5	2
transferase activity, transferring glycosyl groups	GO:0016757	AT3G43190	contig00383	|FS280735|FS288483|FS274169|FS281768|FXAT9O001AJMV4|FXAT9O001AKV6W|FS273004|FS280426|FS246873|FS274925|FS282336|FS274194|FS288174|FS278273|FXAT9O001AHV81|FS251741|FS271468|FS269578	18	3	15
transferase activity, transferring glycosyl groups	GO:0016757	AT3G43190	contig00385	|FXAT9O001ANBAX|FXAT9O001ARA3Z	2	2	0
transferase activity, transferring glycosyl groups	GO:0016757	AT1G22360	contig00453	|FXAT9O001AR7MP|FXAT9O001ARIZV|FS243046|FS264650|FXAT9O001ASJES|FS257888|FS251315|FS246430|FS272184	9	3	6
transferase activity, transferring glycosyl groups	GO:0016757	AT4G00550	contig00730	|FS277354|FS280680|FS270556|FS249372|FS249058|FS248581	6	0	6
transferase activity, transferring glycosyl groups	GO:0016757	AT1G74380	contig00797	|FS270585|FS284011|FS275148|FS246349|FS265581|FS272406|FS246742|FS281486	8	0	8
transferase activity, transferring glycosyl groups	GO:0016757	AT2G39630	contig01060	|FS244462|FS246074|FS273627	3	0	3
transferase activity, transferring glycosyl groups	GO:0016757	AT4G16710	contig01278	|FXAT9O001AOUFT|FS243102|FS279438|FS279113|FXAT9O001BBH86|FS253048	6	2	4
transferase activity, transferring glycosyl groups	GO:0016757	AT5G20280	contig01663	|FS269552|FXAT9O001BB6ZV|FXAT9O001AMIAH|FXAT9O001AQF4T|FXAT9O001AQOBI|FXAT9O001A7TAI|FS275733|FXAT9O001ALMUR|FS274230|FXAT9O001A681N|FS276403|FXAT9O001ANZHJ|FXAT9O001A3N7Q	13	9	4
transferase activity, transferring glycosyl groups	GO:0016757	AT2G21770	contig01953	|FXAT9O001AZGEN|FS287770|FXAT9O001A6CKT	3	2	1
transferase activity, transferring glycosyl groups	GO:0016757	AT1G32900	contig02369	|FXAT9O001AYTXY|FXAT9O001A6ZMR|FS272629|FXAT9O001BCUZE|FS278447|FXAT9O001ARLSV|FXAT9O001AJAIP|FXAT9O001AKGEI|FXAT9O001ASWML|FS279177|FXAT9O001AU89U|FXAT9O001ALQ43|FS238839|FS288970|FXAT9O001AMF6M|FS276655|FS268435|FXAT9O001ANB7H|FXAT9O001ATS0E|FS247916|FXAT9O001AO3UO|FXAT9O001AJ1JG|FXAT9O001AJ0CT|FS238802|FS285879|FS280070|FS285609|FS268942|FS286840|FS288205|FS238783|FXAT9O001A3DDE|FS283699|FS269…	60	28	32
transferase activity, transferring glycosyl groups	GO:0016757	AT1G22360	contig02383	|FS253826|FS284206|FS250669|FS251793|FS251431|FS239674	6	0	6
transferase activity, transferring glycosyl groups	GO:0016757	AT3G29320	contig03453	|FXAT9O001AMZP3|FXAT9O001ALH9L|FS286624|FXAT9O001BBDUV|FXAT9O001AQIQD|FXAT9O001AKISS|FXAT9O001A3OPC|FXAT9O001AXZI7|FXAT9O001ATZT7|FXAT9O001AJF2L|FXAT9O001BCMZ6|FXAT9O001ATZTT|FS279315|FXAT9O001A1HN7|FS272063|FXAT9O001AK6WU|FXAT9O001AY1OQ	17	14	3
transferase activity, transferring glycosyl groups	GO:0016757	AT3G11670	contig03531	|FXAT9O001AJ1LZ|FXAT9O001BAXAK|FXAT9O001AYGSN|FS268130|FS250030|FXAT9O001AIUX1|FS269710	7	4	3
transferase activity, transferring glycosyl groups	GO:0016757	AT2G36790	contig03555	|FXAT9O001A14V4|FXAT9O001AMR4X|FS262060|FXAT9O001A9KM5|FXAT9O001AXLX6|FXAT9O001A8286|FXAT9O001AUDPD|FXAT9O001A2W96|FXAT9O001AR7WY|FXAT9O001AQJOG|FS266716|FXAT9O001AMLGG|FXAT9O001A7MVX|FXAT9O001BE3Z4	14	12	2
transferase activity, transferring glycosyl groups	GO:0016757	AT4G01070	contig03646	|FS240276|FS265511|FS242532|FS275965|FS267044|FS286579|FS246839|FS267213|FS251134|FS241986	10	0	10
transferase activity, transferring glycosyl groups	GO:0016757	AT4G01070	contig03851	|FS246009|FS248375|FS246213|FS240599	4	0	4
transferase activity, transferring glycosyl groups	GO:0016757	AT4G01070	contig04245	|FXAT9O001AN4EG|FS269866|FS279451|FS250924|FS266420|FS263565|FS261710|FXAT9O001AXNK3	8	2	6
transferase activity, transferring glycosyl groups	GO:0016757	AT2G43820	contig05219	|FS239242|FXAT9O001ATW05|FXAT9O001A3NA8	3	2	1
transferase activity, transferring glycosyl groups	GO:0016757	AT5G01220	contig05295	|FXAT9O001AMN2Q|FXAT9O001APJ0K|FXAT9O001AJ5CK|FXAT9O001A99XT|FXAT9O001AY650|FXAT9O001A5FB2|FXAT9O001A1BU9|FXAT9O001AQB7V|FXAT9O001A34OW|FXAT9O001A75SB|FXAT9O001A9OYS|FXAT9O001BABFD|FXAT9O001ARVNB|FXAT9O001AX8GR	14	14	0
transferase activity, transferring glycosyl groups	GO:0016757	AT5G01220	contig05297	|FXAT9O001AN246|FXAT9O001A34OW|FXAT9O001A9OYS|FXAT9O001ARVNB	4	4	0
transferase activity, transferring glycosyl groups	GO:0016757	AT5G01220	contig05298	|FXAT9O001A5FB2|FXAT9O001A75SB	2	2	0
transferase activity, transferring glycosyl groups	GO:0016757	AT4G38240	contig05706	|FXAT9O001AKJ49|FXAT9O001BCNY2|FXAT9O001BCE26|FXAT9O001A3I6T	4	4	0
transferase activity, transferring glycosyl groups	GO:0016757	AT4G32410	contig06328	|FXAT9O001AHWT5|FXAT9O001AY6MZ|FXAT9O001AMI2H|FXAT9O001BC9OS|FXAT9O001AWCI7|FXAT9O001AXMET|FXAT9O001AVEM1|FXAT9O001AQV0E|FXAT9O001AJ0IG	9	9	0
transferase activity, transferring glycosyl groups	GO:0016757	AT5G05170	contig06397	|FXAT9O001A1YBO|FXAT9O001A3AU0|FXAT9O001AXEMH	3	3	0
transferase activity, transferring glycosyl groups	GO:0016757	AT3G46970	contig06439	|FXAT9O001AL3N2|FXAT9O001BDFZO|FXAT9O001BDP9M|FXAT9O001ASBR5|FXAT9O001AUFHX|FXAT9O001AJ15B|FXAT9O001ALXB3|FXAT9O001BBLPU|FXAT9O001A3NMF|FXAT9O001AL0WX|FXAT9O001AXORJ|FXAT9O001A1I1L|FXAT9O001AMC1I|FXAT9O001A3JP0|FXAT9O001AJ5T2|FXAT9O001AU182|FXAT9O001AY3OA|FXAT9O001A4V92|FXAT9O001AHKCZ|FXAT9O001A6QEX|FXAT9O001BBT3P|FXAT9O001ALEKQ|FXAT9O001A0S98|FXAT9O001AJTU4|FXAT9O001AXB2I|FS258173|FXAT9O001A7C89…	44	41	3
transferase activity, transferring glycosyl groups	GO:0016757	AT3G45100	contig06504	|FXAT9O001AZUSI|FXAT9O001BBPRF|FXAT9O001A241Q|FXAT9O001A3DV8|FXAT9O001AM55F	5	5	0
transferase activity, transferring glycosyl groups	GO:0016757	AT4G32410	contig06701	|FXAT9O001AJM34|FXAT9O001AO2B2|FS253231	3	2	1
transferase activity, transferring glycosyl groups	GO:0016757	AT5G05170	contig06841	|FXAT9O001A5ZRR|FXAT9O001AKV7E|FXAT9O001AXH6G|FXAT9O001AP846|FXAT9O001A5N9I|FXAT9O001A3TZE|FXAT9O001ASYZE	7	7	0
transferase activity, transferring glycosyl groups	GO:0016757	AT5G14850	contig07106	|FXAT9O001AODB0|FXAT9O001AHNLQ|FXAT9O001AU864	3	3	0
transferase activity, transferring glycosyl groups	GO:0016757	AT1G78580	contig07470	|FXAT9O001AZ3QB|FXAT9O001A5ISX|FXAT9O001A3LDC|FXAT9O001ANCLY	4	4	0
transferase activity, transferring glycosyl groups	GO:0016757	AT3G01180	contig07504	|FXAT9O001ASIHJ|FXAT9O001A0PGH|FXAT9O001BE7CH|FXAT9O001AT2MP|FXAT9O001BDZYL|FXAT9O001BC9PZ|FXAT9O001A3SCX|FXAT9O001A7PSV|FXAT9O001A0AQL|FXAT9O001ANSM8	10	10	0
transferase activity, transferring glycosyl groups	GO:0016757	AT1G78580	contig07506	|FXAT9O001A45LZ|FXAT9O001AKJL1|FXAT9O001BBY7Q|FXAT9O001APWH1|FXAT9O001AV0DE|FXAT9O001BAPLD	6	6	0
transferase activity, transferring glycosyl groups	GO:0016757	AT5G05170	contig07562	|FXAT9O001ASLJR|FXAT9O001BBHPE|FXAT9O001AY14U	3	3	0
transferase activity, transferring glycosyl groups	GO:0016757	AT1G22380	contig08135	|FXAT9O001A23PS|FXAT9O001AZ4SO|FXAT9O001APXMP|FXAT9O001A4UM1|FXAT9O001BC5GC|FXAT9O001AP1YI|FXAT9O001A6C1K|FXAT9O001A36AT	8	8	0
transferase activity, transferring glycosyl groups	GO:0016757	AT2G44660	contig08629	|FXAT9O001A1YVC|FXAT9O001AZXFT	2	2	0
transferase activity, transferring glycosyl groups	GO:0016757	AT3G04240	contig08713	|FXAT9O001AMFJQ|FXAT9O001AN7ND|FXAT9O001AUCX3|FXAT9O001ASX3F|FXAT9O001BBDGF|FXAT9O001AQYTN	6	6	0
transferase activity, transferring glycosyl groups	GO:0016757	AT1G05570	contig08765	|FXAT9O001ARF06|FXAT9O001BBLYG|FXAT9O001AOB93|FXAT9O001AI670	4	4	0
transferase activity, transferring glycosyl groups	GO:0016757	AT2G36790	contig08774	|FXAT9O001ATFPP|FXAT9O001AYGIJ|FXAT9O001AUXNF	3	3	0
transferase activity, transferring glycosyl groups	GO:0016757	AT1G78580	contig08974	|FXAT9O001AL9HT|FXAT9O001AW1TZ	2	2	0
transferase activity, transferring glycosyl groups	GO:0016757	AT3G29320	contig09313	|FXAT9O001A90V6|FXAT9O001AT32M|FXAT9O001AV04E	3	3	0
transferase activity, transferring glycosyl groups	GO:0016757	AT1G73880	contig09428	|FS260085|FS249343	2	0	2
transferase activity, transferring glycosyl groups	GO:0016757	AT1G05680	contig09463	|FXAT9O001APYH6|FS239243|FXAT9O001AULBR	3	2	1
transferase activity, transferring glycosyl groups	GO:0016757	AT2G15480	contig09686	|FXAT9O001AXYAU|FXAT9O001BBU6M	2	2	0
transferase activity, transferring glycosyl groups	GO:0016757	AT1G05560	contig10079	|FXAT9O001BABXV|FXAT9O001A0Z13|FS247980|FS248319	4	2	2
transferase activity, transferring glycosyl groups	GO:0016757	AT3G04240	contig10228	|FXAT9O001ALWXV|FS240448	2	1	1
transferase activity, transferring glycosyl groups	GO:0016757	AT3G04240	contig10236	|FS257369|FXAT9O001AJD5I|FXAT9O001AIUS8|FS268562	4	2	2
transferase activity, transferring glycosyl groups	GO:0016757	AT5G64740	contig10493	|FXAT9O001AMKKB|FXAT9O001APBMR|FXAT9O001AS4ZU|FXAT9O001AM6PC	4	4	0
transferase activity, transferring glycosyl groups	GO:0016757	AT3G01180	contig10593	|FS238973|FS238937	2	0	2
transferase activity, transferring glycosyl groups	GO:0016757	AT5G01220	contig10820	|FXAT9O001AMN2Q|FXAT9O001AIBZR	2	2	0
transferase activity, transferring glycosyl groups	GO:0016757	AT1G01420	contig11246	|FS250754|FS251894|FS248067|FS265433|FS267339|FS265999|FS265091|FXAT9O001AUJZE|FXAT9O001A5GWM|FXAT9O001A4Z6A|FS257722|FS264186	12	9	3
transferase activity, transferring glycosyl groups	GO:0016757	AT2G03220	contig11573	|FXAT9O001BAJ5K|FXAT9O001A1NM4	2	2	0
transferase activity, transferring glycosyl groups	GO:0016757	AT1G22380	FS239675	FS239675	1	0	1
transferase activity, transferring glycosyl groups	GO:0016757	AT5G22130	FS244255	FS244255	1	0	1
transferase activity, transferring glycosyl groups	GO:0016757	AT3G62720	FS245283	FS245283	1	0	1
transferase activity, transferring glycosyl groups	GO:0016757	AT1G22370	FS250108	FS250108	1	0	1
transferase activity, transferring glycosyl groups	GO:0016757	AT4G02500	FS250430	FS250430	1	0	1
transferase activity, transferring glycosyl groups	GO:0016757	AT1G22370	FS253529	FS253529	1	0	1
transferase activity, transferring glycosyl groups	GO:0016757	AT2G43820	FS258179	FS258179	1	0	1
transferase activity, transferring glycosyl groups	GO:0016757	AT5G03490	FS258989	FS258989	1	0	1
transferase activity, transferring glycosyl groups	GO:0016757	AT4G38240	FS265767	FS265767	1	0	1
transferase activity, transferring glycosyl groups	GO:0016757	AT1G73880	FS270950	FS270950	1	0	1
transferase activity, transferring glycosyl groups	GO:0016757	AT1G78800	FS280410	FS280410	1	0	1
transferase activity, transferring glycosyl groups	GO:0016757	AT3G29320	FXAT9O001A1JU1	FXAT9O001A1JU1	1	1	0
transferase activity, transferring glycosyl groups	GO:0016757	AT2G43820	FXAT9O001A2IJV	FXAT9O001A2IJV	1	1	0
transferase activity, transferring glycosyl groups	GO:0016757	AT3G19280	FXAT9O001A2T9L	FXAT9O001A2T9L	1	1	0
transferase activity, transferring glycosyl groups	GO:0016757	AT1G06410	FXAT9O001A3A1W	FXAT9O001A3A1W	1	1	0
transferase activity, transferring glycosyl groups	GO:0016757	AT5G38460	FXAT9O001A3CK5	FXAT9O001A3CK5	1	1	0
transferase activity, transferring glycosyl groups	GO:0016757	AT4G15490	FXAT9O001A3XQF	FXAT9O001A3XQF	1	1	0
transferase activity, transferring glycosyl groups	GO:0016757	AT2G36790	FXAT9O001A4K1V	FXAT9O001A4K1V	1	1	0
transferase activity, transferring glycosyl groups	GO:0016757	AT1G05570	FXAT9O001A4XSR	FXAT9O001A4XSR	1	1	0
transferase activity, transferring glycosyl groups	GO:0016757	AT2G43840	FXAT9O001A538F	FXAT9O001A538F	1	1	0
transferase activity, transferring glycosyl groups	GO:0016757	AT3G29320	FXAT9O001A5RL6	FXAT9O001A5RL6	1	1	0
transferase activity, transferring glycosyl groups	GO:0016757	AT1G22360	FXAT9O001A6TZU	FXAT9O001A6TZU	1	1	0
transferase activity, transferring glycosyl groups	GO:0016757	AT5G20280	FXAT9O001A6YTW	FXAT9O001A6YTW	1	1	0
transferase activity, transferring glycosyl groups	GO:0016757	AT2G43840	FXAT9O001A716Y	FXAT9O001A716Y	1	1	0
transferase activity, transferring glycosyl groups	GO:0016757	AT4G18780	FXAT9O001A7GPT	FXAT9O001A7GPT	1	1	0
transferase activity, transferring glycosyl groups	GO:0016757	AT5G14850	FXAT9O001A7WJJ	FXAT9O001A7WJJ	1	1	0
transferase activity, transferring glycosyl groups	GO:0016757	AT3G01180	FXAT9O001A81RF	FXAT9O001A81RF	1	1	0
transferase activity, transferring glycosyl groups	GO:0016757	AT2G43820	FXAT9O001A8UXO	FXAT9O001A8UXO	1	1	0
transferase activity, transferring glycosyl groups	GO:0016757	AT1G01420	FXAT9O001A91FF	FXAT9O001A91FF	1	1	0
transferase activity, transferring glycosyl groups	GO:0016757	AT1G05570	FXAT9O001A9Y3T	FXAT9O001A9Y3T	1	1	0
transferase activity, transferring glycosyl groups	GO:0016757	AT4G32410	FXAT9O001AIKUA	FXAT9O001AIKUA	1	1	0
transferase activity, transferring glycosyl groups	GO:0016757	AT1G78580	FXAT9O001AJ7M5	FXAT9O001AJ7M5	1	1	0
transferase activity, transferring glycosyl groups	GO:0016757	AT4G39350	FXAT9O001AJOYM	FXAT9O001AJOYM	1	1	0
transferase activity, transferring glycosyl groups	GO:0016757	AT2G15480	FXAT9O001AKIBT	FXAT9O001AKIBT	1	1	0
transferase activity, transferring glycosyl groups	GO:0016757	AT3G29320	FXAT9O001ALHEI	FXAT9O001ALHEI	1	1	0
transferase activity, transferring glycosyl groups	GO:0016757	AT2G44660	FXAT9O001ALRJ7	FXAT9O001ALRJ7	1	1	0
transferase activity, transferring glycosyl groups	GO:0016757	AT1G22380	FXAT9O001AM3U7	FXAT9O001AM3U7	1	1	0
transferase activity, transferring glycosyl groups	GO:0016757	AT5G01220	FXAT9O001ANPSG	FXAT9O001ANPSG	1	1	0
transferase activity, transferring glycosyl groups	GO:0016757	AT2G36790	FXAT9O001AO87W	FXAT9O001AO87W	1	1	0
transferase activity, transferring glycosyl groups	GO:0016757	AT3G55830	FXAT9O001AOFGE	FXAT9O001AOFGE	1	1	0
transferase activity, transferring glycosyl groups	GO:0016757	AT4G32410	FXAT9O001AP6FB	FXAT9O001AP6FB	1	1	0
transferase activity, transferring glycosyl groups	GO:0016757	AT5G05170	FXAT9O001APHDI	FXAT9O001APHDI	1	1	0
transferase activity, transferring glycosyl groups	GO:0016757	AT1G16570	FXAT9O001ASEGH	FXAT9O001ASEGH	1	1	0
transferase activity, transferring glycosyl groups	GO:0016757	AT4G02500	FXAT9O001ASIH3	FXAT9O001ASIH3	1	1	0
transferase activity, transferring glycosyl groups	GO:0016757	AT3G45100	FXAT9O001ASLNP	FXAT9O001ASLNP	1	1	0
transferase activity, transferring glycosyl groups	GO:0016757	AT1G71220	FXAT9O001AT3Z1	FXAT9O001AT3Z1	1	1	0
transferase activity, transferring glycosyl groups	GO:0016757	AT2G39630	FXAT9O001AU20M	FXAT9O001AU20M	1	1	0
transferase activity, transferring glycosyl groups	GO:0016757	AT1G22400	FXAT9O001AV20U	FXAT9O001AV20U	1	1	0
transferase activity, transferring glycosyl groups	GO:0016757	AT2G43840	FXAT9O001AV3UO	FXAT9O001AV3UO	1	1	0
transferase activity, transferring glycosyl groups	GO:0016757	AT5G20280	FXAT9O001AVGMF	FXAT9O001AVGMF	1	1	0
transferase activity, transferring glycosyl groups	GO:0016757	AT1G01420	FXAT9O001AX9JL	FXAT9O001AX9JL	1	1	0
transferase activity, transferring glycosyl groups	GO:0016757	AT2G21770	FXAT9O001AXIWB	FXAT9O001AXIWB	1	1	0
transferase activity, transferring glycosyl groups	GO:0016757	AT1G05570	FXAT9O001AY5HB	FXAT9O001AY5HB	1	1	0
transferase activity, transferring glycosyl groups	GO:0016757	AT3G19280	FXAT9O001BAAGS	FXAT9O001BAAGS	1	1	0
transferase activity, transferring glycosyl groups	GO:0016757	AT5G20280	FXAT9O001BB53U	FXAT9O001BB53U	1	1	0
transferase activity, transferring glycosyl groups	GO:0016757	AT4G15490	FXAT9O001BC9X3	FXAT9O001BC9X3	1	1	0
transferase activity, transferring glycosyl groups	GO:0016757	AT3G07020	FXAT9O001BCLWQ	FXAT9O001BCLWQ	1	1	0
transferase activity, transferring glycosyl groups	GO:0016757	AT1G05570	FXAT9O001BCQ3A	FXAT9O001BCQ3A	1	1	0
transferase activity, transferring glycosyl groups	GO:0016757	AT1G22380	FXAT9O001BD2N7	FXAT9O001BD2N7	1	1	0
transferase activity, transferring glycosyl groups	GO:0016757	AT3G45100	FXAT9O001BDWBY	FXAT9O001BDWBY	1	1	0
transferase activity, transferring glycosyl groups	GO:0016757	AT1G78800	FXAT9O001BDZHB	FXAT9O001BDZHB	1	1	0
transferase activity, transferring hexosyl groups	GO:0016758	AT4G34131	contig01209	|FS287626|FS271844	2	0	2
transferase activity, transferring hexosyl groups	GO:0016758	AT4G16710	contig01278	|FXAT9O001AOUFT|FS243102|FS279438|FS279113|FXAT9O001BBH86|FS253048	6	2	4
transferase activity, transferring hexosyl groups	GO:0016758	AT2G43820	contig05219	|FS239242|FXAT9O001ATW05|FXAT9O001A3NA8	3	2	1
transferase activity, transferring hexosyl groups	GO:0016758	AT2G44660	contig08629	|FXAT9O001A1YVC|FXAT9O001AZXFT	2	2	0
transferase activity, transferring hexosyl groups	GO:0016758	AT1G73880	contig09428	|FS260085|FS249343	2	0	2
transferase activity, transferring hexosyl groups	GO:0016758	AT1G05680	contig09463	|FXAT9O001APYH6|FS239243|FXAT9O001AULBR	3	2	1
transferase activity, transferring hexosyl groups	GO:0016758	AT1G78270	contig09944	|FS257281|FXAT9O001BC6I8|FXAT9O001AMKLI	3	2	1
transferase activity, transferring hexosyl groups	GO:0016758	AT2G43820	FS258179	FS258179	1	0	1
transferase activity, transferring hexosyl groups	GO:0016758	AT5G03490	FS258989	FS258989	1	0	1
transferase activity, transferring hexosyl groups	GO:0016758	AT1G73880	FS270950	FS270950	1	0	1
transferase activity, transferring hexosyl groups	GO:0016758	AT1G11880	FS283402	FS283402	1	0	1
transferase activity, transferring hexosyl groups	GO:0016758	AT2G43820	FXAT9O001A2IJV	FXAT9O001A2IJV	1	1	0
transferase activity, transferring hexosyl groups	GO:0016758	AT5G38460	FXAT9O001A3CK5	FXAT9O001A3CK5	1	1	0
transferase activity, transferring hexosyl groups	GO:0016758	AT2G43840	FXAT9O001A538F	FXAT9O001A538F	1	1	0
transferase activity, transferring hexosyl groups	GO:0016758	AT1G11880	FXAT9O001A5F2I	FXAT9O001A5F2I	1	1	0
transferase activity, transferring hexosyl groups	GO:0016758	AT2G43840	FXAT9O001A716Y	FXAT9O001A716Y	1	1	0
transferase activity, transferring hexosyl groups	GO:0016758	AT2G43820	FXAT9O001A8UXO	FXAT9O001A8UXO	1	1	0
transferase activity, transferring hexosyl groups	GO:0016758	AT2G44660	FXAT9O001ALRJ7	FXAT9O001ALRJ7	1	1	0
transferase activity, transferring hexosyl groups	GO:0016758	AT1G71220	FXAT9O001AT3Z1	FXAT9O001AT3Z1	1	1	0
transferase activity, transferring hexosyl groups	GO:0016758	AT1G22400	FXAT9O001AV20U	FXAT9O001AV20U	1	1	0
transferase activity, transferring hexosyl groups	GO:0016758	AT2G43840	FXAT9O001AV3UO	FXAT9O001AV3UO	1	1	0
trans-zeatin O-beta-D-glucosyltransferase activity	GO:0050403	AT1G22400	FXAT9O001AV20U	FXAT9O001AV20U	1	1	0
UDP-galactosyltransferase activity	GO:0035250	AT4G00550	contig00730	|FS277354|FS280680|FS270556|FS249372|FS249058|FS248581	6	0	6
UDP-galactosyltransferase activity	GO:0035250	AT3G11670	contig03531	|FXAT9O001AJ1LZ|FXAT9O001BAXAK|FXAT9O001AYGSN|FS268130|FS250030|FXAT9O001AIUX1|FS269710	7	4	3
UDP-glucose:glycoprotein glucosyltransferase activity	GO:0003980	AT1G71220	FXAT9O001AT3Z1	FXAT9O001AT3Z1	1	1	0
UDP-glucosyltransferase activity	GO:0035251	AT3G55830	contig00181	|FS240282|FS286678|FS266729|FS287453|FS263197|FS268554|FS268328	7	0	7
UDP-glucosyltransferase activity	GO:0035251	AT4G34131	contig01209	|FS287626|FS271844	2	0	2
UDP-glucosyltransferase activity	GO:0035251	AT2G36790	contig03555	|FXAT9O001A14V4|FXAT9O001AMR4X|FS262060|FXAT9O001A9KM5|FXAT9O001AXLX6|FXAT9O001A8286|FXAT9O001AUDPD|FXAT9O001A2W96|FXAT9O001AR7WY|FXAT9O001AQJOG|FS266716|FXAT9O001AMLGG|FXAT9O001A7MVX|FXAT9O001BE3Z4	14	12	2
UDP-glucosyltransferase activity	GO:0035251	AT4G01070	contig03646	|FS240276|FS265511|FS242532|FS275965|FS267044|FS286579|FS246839|FS267213|FS251134|FS241986	10	0	10
UDP-glucosyltransferase activity	GO:0035251	AT4G01070	contig03851	|FS246009|FS248375|FS246213|FS240599	4	0	4
UDP-glucosyltransferase activity	GO:0035251	AT4G01070	contig04245	|FXAT9O001AN4EG|FS269866|FS279451|FS250924|FS266420|FS263565|FS261710|FXAT9O001AXNK3	8	2	6
UDP-glucosyltransferase activity	GO:0035251	AT4G34135	contig04890	|FXAT9O001A16JI|FXAT9O001ATSNJ|FXAT9O001A5U1R|FXAT9O001AN5O0	4	4	0
UDP-glucosyltransferase activity	GO:0035251	AT1G05620	contig05098	|FXAT9O001A8F6J|FXAT9O001BBJK2|FXAT9O001AL4A9|FXAT9O001A5PE3	4	4	0
UDP-glucosyltransferase activity	GO:0035251	AT2G43820	contig05219	|FS239242|FXAT9O001ATW05|FXAT9O001A3NA8	3	2	1
UDP-glucosyltransferase activity	GO:0035251	AT2G36790	contig08774	|FXAT9O001ATFPP|FXAT9O001AYGIJ|FXAT9O001AUXNF	3	3	0
UDP-glucosyltransferase activity	GO:0035251	AT1G73880	contig09428	|FS260085|FS249343	2	0	2
UDP-glucosyltransferase activity	GO:0035251	AT1G05680	contig09463	|FXAT9O001APYH6|FS239243|FXAT9O001AULBR	3	2	1
UDP-glucosyltransferase activity	GO:0035251	AT2G15480	contig09686	|FXAT9O001AXYAU|FXAT9O001BBU6M	2	2	0
UDP-glucosyltransferase activity	GO:0035251	AT1G05560	contig10079	|FXAT9O001BABXV|FXAT9O001A0Z13|FS247980|FS248319	4	2	2
UDP-glucosyltransferase activity	GO:0035251	AT4G14090	FS256381	FS256381	1	0	1
UDP-glucosyltransferase activity	GO:0035251	AT2G43820	FS258179	FS258179	1	0	1
UDP-glucosyltransferase activity	GO:0035251	AT5G03490	FS258989	FS258989	1	0	1
UDP-glucosyltransferase activity	GO:0035251	AT1G73880	FS270950	FS270950	1	0	1
UDP-glucosyltransferase activity	GO:0035251	AT2G43820	FXAT9O001A2IJV	FXAT9O001A2IJV	1	1	0
UDP-glucosyltransferase activity	GO:0035251	AT2G36790	FXAT9O001A4K1V	FXAT9O001A4K1V	1	1	0
UDP-glucosyltransferase activity	GO:0035251	AT2G43840	FXAT9O001A538F	FXAT9O001A538F	1	1	0
UDP-glucosyltransferase activity	GO:0035251	AT2G43840	FXAT9O001A716Y	FXAT9O001A716Y	1	1	0
UDP-glucosyltransferase activity	GO:0035251	AT2G43820	FXAT9O001A8UXO	FXAT9O001A8UXO	1	1	0
UDP-glucosyltransferase activity	GO:0035251	AT2G15480	FXAT9O001AKIBT	FXAT9O001AKIBT	1	1	0
UDP-glucosyltransferase activity	GO:0035251	AT2G36790	FXAT9O001AO87W	FXAT9O001AO87W	1	1	0
UDP-glucosyltransferase activity	GO:0035251	AT3G55830	FXAT9O001AOFGE	FXAT9O001AOFGE	1	1	0
UDP-glucosyltransferase activity	GO:0035251	AT2G43840	FXAT9O001AV3UO	FXAT9O001AV3UO	1	1	0
UDP-glycosyltransferase activity	GO:0008194	AT3G43190	contig00383	|FS280735|FS288483|FS274169|FS281768|FXAT9O001AJMV4|FXAT9O001AKV6W|FS273004|FS280426|FS246873|FS274925|FS282336|FS274194|FS288174|FS278273|FXAT9O001AHV81|FS251741|FS271468|FS269578	18	3	15
UDP-glycosyltransferase activity	GO:0008194	AT3G43190	contig00385	|FXAT9O001ANBAX|FXAT9O001ARA3Z	2	2	0
UDP-glycosyltransferase activity	GO:0008194	AT5G20830	contig00386	|FS279346|FS280735|FXAT9O001ANBAX|FS268427|FXAT9O001AKV6W|FS288643|FS285954|FS282257|FXAT9O001A1Z1R|FXAT9O001A545P|FXAT9O001ARA3Z|FS278756|FXAT9O001AXDRA|FS288174	14	6	8
UDP-glycosyltransferase activity	GO:0008194	AT5G20830	contig00388	|FXAT9O001A1Z1R|FXAT9O001A545P|FXAT9O001AXDRA	3	3	0
UDP-glycosyltransferase activity	GO:0008194	AT5G20830	contig00389	|FS279346|FS280735|FXAT9O001A6R2S|FS268427|FS288643|FXAT9O001A9K7I|FXAT9O001AMP96|FS285954|FS285192|FS282257|FXAT9O001AYFT3|FS278756|FS288174|FS263541	14	4	10
UDP-glycosyltransferase activity	GO:0008194	AT1G22360	contig00453	|FXAT9O001AR7MP|FXAT9O001ARIZV|FS243046|FS264650|FXAT9O001ASJES|FS257888|FS251315|FS246430|FS272184	9	3	6
UDP-glycosyltransferase activity	GO:0008194	AT4G00550	contig00730	|FS277354|FS280680|FS270556|FS249372|FS249058|FS248581	6	0	6
UDP-glycosyltransferase activity	GO:0008194	AT4G34131	contig01209	|FS287626|FS271844	2	0	2
UDP-glycosyltransferase activity	GO:0008194	AT1G22360	contig02383	|FS253826|FS284206|FS250669|FS251793|FS251431|FS239674	6	0	6
UDP-glycosyltransferase activity	GO:0008194	AT2G36790	contig03555	|FXAT9O001A14V4|FXAT9O001AMR4X|FS262060|FXAT9O001A9KM5|FXAT9O001AXLX6|FXAT9O001A8286|FXAT9O001AUDPD|FXAT9O001A2W96|FXAT9O001AR7WY|FXAT9O001AQJOG|FS266716|FXAT9O001AMLGG|FXAT9O001A7MVX|FXAT9O001BE3Z4	14	12	2
UDP-glycosyltransferase activity	GO:0008194	AT4G01070	contig03646	|FS240276|FS265511|FS242532|FS275965|FS267044|FS286579|FS246839|FS267213|FS251134|FS241986	10	0	10
UDP-glycosyltransferase activity	GO:0008194	AT4G01070	contig03851	|FS246009|FS248375|FS246213|FS240599	4	0	4
UDP-glycosyltransferase activity	GO:0008194	AT4G01070	contig04245	|FXAT9O001AN4EG|FS269866|FS279451|FS250924|FS266420|FS263565|FS261710|FXAT9O001AXNK3	8	2	6
UDP-glycosyltransferase activity	GO:0008194	AT4G34135	contig04890	|FXAT9O001A16JI|FXAT9O001ATSNJ|FXAT9O001A5U1R|FXAT9O001AN5O0	4	4	0
UDP-glycosyltransferase activity	GO:0008194	AT2G43820	contig05219	|FS239242|FXAT9O001ATW05|FXAT9O001A3NA8	3	2	1
UDP-glycosyltransferase activity	GO:0008194	AT5G01220	contig05295	|FXAT9O001AMN2Q|FXAT9O001APJ0K|FXAT9O001AJ5CK|FXAT9O001A99XT|FXAT9O001AY650|FXAT9O001A5FB2|FXAT9O001A1BU9|FXAT9O001AQB7V|FXAT9O001A34OW|FXAT9O001A75SB|FXAT9O001A9OYS|FXAT9O001BABFD|FXAT9O001ARVNB|FXAT9O001AX8GR	14	14	0
UDP-glycosyltransferase activity	GO:0008194	AT5G01220	contig05297	|FXAT9O001AN246|FXAT9O001A34OW|FXAT9O001A9OYS|FXAT9O001ARVNB	4	4	0
UDP-glycosyltransferase activity	GO:0008194	AT5G01220	contig05298	|FXAT9O001A5FB2|FXAT9O001A75SB	2	2	0
UDP-glycosyltransferase activity	GO:0008194	AT2G36790	contig08774	|FXAT9O001ATFPP|FXAT9O001AYGIJ|FXAT9O001AUXNF	3	3	0
UDP-glycosyltransferase activity	GO:0008194	AT1G73880	contig09428	|FS260085|FS249343	2	0	2
UDP-glycosyltransferase activity	GO:0008194	AT1G05680	contig09463	|FXAT9O001APYH6|FS239243|FXAT9O001AULBR	3	2	1
UDP-glycosyltransferase activity	GO:0008194	AT2G15480	contig09686	|FXAT9O001AXYAU|FXAT9O001BBU6M	2	2	0
UDP-glycosyltransferase activity	GO:0008194	AT1G78270	contig09944	|FS257281|FXAT9O001BC6I8|FXAT9O001AMKLI	3	2	1
UDP-glycosyltransferase activity	GO:0008194	AT1G05560	contig10079	|FXAT9O001BABXV|FXAT9O001A0Z13|FS247980|FS248319	4	2	2
UDP-glycosyltransferase activity	GO:0008194	AT5G01220	contig10820	|FXAT9O001AMN2Q|FXAT9O001AIBZR	2	2	0
UDP-glycosyltransferase activity	GO:0008194	AT1G01420	contig11246	|FS250754|FS251894|FS248067|FS265433|FS267339|FS265999|FS265091|FXAT9O001AUJZE|FXAT9O001A5GWM|FXAT9O001A4Z6A|FS257722|FS264186	12	9	3
UDP-glycosyltransferase activity	GO:0008194	AT4G14090	FS256381	FS256381	1	0	1
UDP-glycosyltransferase activity	GO:0008194	AT2G43820	FS258179	FS258179	1	0	1
UDP-glycosyltransferase activity	GO:0008194	AT5G03490	FS258989	FS258989	1	0	1
UDP-glycosyltransferase activity	GO:0008194	AT1G73880	FS270950	FS270950	1	0	1
UDP-glycosyltransferase activity	GO:0008194	AT2G43820	FXAT9O001A2IJV	FXAT9O001A2IJV	1	1	0
UDP-glycosyltransferase activity	GO:0008194	AT4G15490	FXAT9O001A3XQF	FXAT9O001A3XQF	1	1	0
UDP-glycosyltransferase activity	GO:0008194	AT2G36790	FXAT9O001A4K1V	FXAT9O001A4K1V	1	1	0
UDP-glycosyltransferase activity	GO:0008194	AT2G43840	FXAT9O001A538F	FXAT9O001A538F	1	1	0
UDP-glycosyltransferase activity	GO:0008194	AT1G22360	FXAT9O001A6TZU	FXAT9O001A6TZU	1	1	0
UDP-glycosyltransferase activity	GO:0008194	AT2G43840	FXAT9O001A716Y	FXAT9O001A716Y	1	1	0
UDP-glycosyltransferase activity	GO:0008194	AT2G43820	FXAT9O001A8UXO	FXAT9O001A8UXO	1	1	0
UDP-glycosyltransferase activity	GO:0008194	AT1G01420	FXAT9O001A91FF	FXAT9O001A91FF	1	1	0
UDP-glycosyltransferase activity	GO:0008194	AT2G15480	FXAT9O001AKIBT	FXAT9O001AKIBT	1	1	0
UDP-glycosyltransferase activity	GO:0008194	AT5G01220	FXAT9O001ANPSG	FXAT9O001ANPSG	1	1	0
UDP-glycosyltransferase activity	GO:0008194	AT2G36790	FXAT9O001AO87W	FXAT9O001AO87W	1	1	0
UDP-glycosyltransferase activity	GO:0008194	AT1G22400	FXAT9O001AV20U	FXAT9O001AV20U	1	1	0
UDP-glycosyltransferase activity	GO:0008194	AT2G43840	FXAT9O001AV3UO	FXAT9O001AV3UO	1	1	0
UDP-glycosyltransferase activity	GO:0008194	AT1G01420	FXAT9O001AX9JL	FXAT9O001AX9JL	1	1	0
UDP-glycosyltransferase activity	GO:0008194	AT4G15490	FXAT9O001BC9X3	FXAT9O001BC9X3	1	1	0
UDP-sulfoquinovose:DAG sulfoquinovosyltransferase activity	GO:0046510	AT5G01220	contig05295	|FXAT9O001AMN2Q|FXAT9O001APJ0K|FXAT9O001AJ5CK|FXAT9O001A99XT|FXAT9O001AY650|FXAT9O001A5FB2|FXAT9O001A1BU9|FXAT9O001AQB7V|FXAT9O001A34OW|FXAT9O001A75SB|FXAT9O001A9OYS|FXAT9O001BABFD|FXAT9O001ARVNB|FXAT9O001AX8GR	14	14	0
UDP-sulfoquinovose:DAG sulfoquinovosyltransferase activity	GO:0046510	AT5G01220	contig05297	|FXAT9O001AN246|FXAT9O001A34OW|FXAT9O001A9OYS|FXAT9O001ARVNB	4	4	0
UDP-sulfoquinovose:DAG sulfoquinovosyltransferase activity	GO:0046510	AT5G01220	contig05298	|FXAT9O001A5FB2|FXAT9O001A75SB	2	2	0
UDP-sulfoquinovose:DAG sulfoquinovosyltransferase activity	GO:0046510	AT5G01220	contig10820	|FXAT9O001AMN2Q|FXAT9O001AIBZR	2	2	0
UDP-sulfoquinovose:DAG sulfoquinovosyltransferase activity	GO:0046510	AT5G01220	FXAT9O001ANPSG	FXAT9O001ANPSG	1	1	0
UDP-xylosyltransferase activity	GO:0035252	AT3G62720	FS245283	FS245283	1	0	1
UDP-xylosyltransferase activity	GO:0035252	AT4G02500	FS250430	FS250430	1	0	1
UDP-xylosyltransferase activity	GO:0035252	AT4G02500	FXAT9O001ASIH3	FXAT9O001ASIH3	1	1	0
uracil phosphoribosyltransferase activity	GO:0004845	AT3G53900	contig01929	|FXAT9O001A4YXQ|FS280489|FS239641|FS248192|FXAT9O001AVF0T|FS239640|FXAT9O001BBUSF	7	3	4
xyloglucan 6-xylosyltransferase activity	GO:0033843	AT1G74380	contig00797	|FS270585|FS284011|FS275148|FS246349|FS265581|FS272406|FS246742|FS281486	8	0	8
xyloglucan 6-xylosyltransferase activity	GO:0033843	AT3G62720	FS245283	FS245283	1	0	1
xyloglucan 6-xylosyltransferase activity	GO:0033843	AT4G02500	FS250430	FS250430	1	0	1
xyloglucan 6-xylosyltransferase activity	GO:0033843	AT4G02500	FXAT9O001ASIH3	FXAT9O001ASIH3	1	1	0
xyloglucan:xyloglucosyl transferase activity	GO:0016762	AT3G23730	contig00424	|FS261319|FS244625|FXAT9O001AIX39|FS243306|FS251185|FS243927|FS240993|FS249483|FS244104|FS257279|FS264661|FS262557|FS242358|FS263584|FS266346|FS265427|FS265164|FS258249|FXAT9O001A4X22|FS288206|FS249155|FS260307|FS244048|FS247636|FS266875|FS256162|FS253346|FS242969|FS262881|FS246939|FS253463|FS242711|FS252107|FXAT9O001APVRH|FS265327|FS248170|FS260020	37	3	34
xyloglucan:xyloglucosyl transferase activity	GO:0016762	AT2G01850	contig00975	|FXAT9O001A6BCI|FS241328|FS242578|FXAT9O001AKEW5|FXAT9O001A99TK|FXAT9O001AP8CE|FXAT9O001AN7CK|FXAT9O001ASUPZ|FS254623|FS270340|FS274812|FXAT9O001AMLO8|FS251781|FXAT9O001AL9I3|FXAT9O001AUN5S|FS262042|FXAT9O001A1KCE|FS243469|FS254980|FS239336|FS250028|FS257163|FS276619|FXAT9O001AXF6R|FS248851|FS247216|FS244310	27	11	16
xyloglucan:xyloglucosyl transferase activity	GO:0016762	AT4G25810	contig03164	|FS244411|FS249995|FS274075|FS247805|FS264401|FS256473|FS243166|FS240205|FS251406|FS260158|FS252038|FS266085|FS252609|FS261325|FS264887	15	15	0
xyloglucan:xyloglucosyl transferase activity	GO:0016762	AT4G25810	contig03651	|FXAT9O001AN410|FS258402|FS260638|FS262189|FS250738|FS243106|FS247917|FS252575|FS251785|FS256078|FS242820|FS256051|FS256450|FS254919|FS243654|FS267275|FS260912|FS259068|FXAT9O001A2LMI|FS265751|FXAT9O001AVQCP|FS257766|FS244880|FS256228	24	3	21
xyloglucan:xyloglucosyl transferase activity	GO:0016762	AT4G25810	contig04043	|FS260492|FS260639|FS267489|FS245800|FXAT9O001AXH7D|FXAT9O001ATVAX|FS258297|FXAT9O001BAUP8|FXAT9O001AJ0XN|FXAT9O001AM145|FXAT9O001ASFCG|FS245999|FS257258|FS261487|FS263314|FXAT9O001BDKSD|FXAT9O001AU70I|FXAT9O001AQG40|FS260317|FS261982|FXAT9O001A3MS9|FXAT9O001APQTQ|FXAT9O001AREXU|FS264280|FXAT9O001AKCJR|FXAT9O001AWZ5Y|FS257816|FS245660|FS245959|FS259879|FS251489|FS259833|FXAT9O001ARQH6|FXAT9O001A2…	44	20	24
xyloglucan:xyloglucosyl transferase activity	GO:0016762	AT1G32170	contig04654	|FXAT9O001AXUR1|FXAT9O001AYOI9|FXAT9O001A1LH2|FS249858|FXAT9O001AIYC4|FXAT9O001AV9FY|FXAT9O001A8HHV|FS260438|FXAT9O001A5YQX|FXAT9O001AJK0W|FS267300|FS240188|FXAT9O001A8A4U|FS259032|FS260663|FXAT9O001BAN3P	16	10	6
xyloglucan:xyloglucosyl transferase activity	GO:0016762	AT4G25820	contig05471	|FS244944|FS260275|FS257377|FS259463|FS245143|FS264537|FS262224|FS258041|FS264018|FS240195|FS245191|FS240383|FS252675|FS259548|FS256946	15	15	0
xyloglucan:xyloglucosyl transferase activity	GO:0016762	AT5G57540	contig05473	|FS259463|FS240195|FS245191|FS259548	4	0	4
xyloglucan:xyloglucosyl transferase activity	GO:0016762	AT5G65730	contig07351	|FXAT9O001A3C1J|FXAT9O001BDKID|FXAT9O001BBJQ8|FXAT9O001AJ2CV	4	4	0
xyloglucan:xyloglucosyl transferase activity	GO:0016762	AT5G13870	contig08967	|FXAT9O001AVJ1Y|FS238683|FXAT9O001AQJ4P|FS238718|FS238717	5	2	3
xyloglucan:xyloglucosyl transferase activity	GO:0016762	AT1G10550	contig09919	|FXAT9O001AXAMF|FXAT9O001BAAE6	2	2	0
xyloglucan:xyloglucosyl transferase activity	GO:0016762	AT4G25810	contig10948	|FS239021|FS238935|FS239046|FS239044	4	0	4
xyloglucan:xyloglucosyl transferase activity	GO:0016762	AT2G36870	FS253067	FS253067	1	0	1
xyloglucan:xyloglucosyl transferase activity	GO:0016762	AT4G13090	FXAT9O001AUYR3	FXAT9O001AUYR3	1	1	0
xyloglucan:xyloglucosyl transferase activity	GO:0016762	AT1G10550	FXAT9O001AX2EP	FXAT9O001AX2EP	1	1	0
xylosyltransferase activity	GO:0042285	AT5G55500	FS266841	FS266841	1	0	1
unclassified			FS240580	FS240580	1	0	1
unclassified			FS249339	FS249339	1	0	1
unclassified			FS252722	FS252722	1	0	1
unclassified			FXAT9O001A57TC	FXAT9O001A57TC	1	1	0
unclassified			FXAT9O001A8AUG	FXAT9O001A8AUG	1	1	0
